# Supplementary material for: Systematic analysis identifies XRCC4 as a potential immunological and prognostic biomarker associated with pan-cancer
Source: BMC Bioinformatics. 2023 Feb 10;24:44. doi: 10.1186/s12859-023-05165-8 (PMC9921312; doi:10.1186/s12859-023-05165-8)
Supplement: Supplementary file 4 — Additional file 4. Correlations between XRCC4 expression and immune checkpoint genes. [file 12859_2023_5165_MOESM4_ESM.xls]

## Sheet: Table S1
Supplementary Table 1 Correlations between XRCC4 expression and Immune Checkpoint Genes
Markers	Cancer	rho	FDR
ADORA2A	LIHC	-0.105	0.0503415
BTLA	LIHC	0.152	0.00411429
BTNL2	LIHC	0.143	0.00648649
CD160	LIHC	0.159	0.00282353
CD200	LIHC	0.225	2.93053e-05
CD200R1	LIHC	0.271	5.424e-07
CD244	LIHC	0.089	0.0971429
CD27	LIHC	0.177	0.0009824
CD274	LIHC	0.165	0.0015
CD276	LIHC	0.283	1.794e-07
CD28	LIHC	0.195	0.000257143
CD40	LIHC	0.198	0.000216889
CD40LG	LIHC	0.132	0.0126316
CD44	LIHC	0.306	2.208e-08
CD47	LIHC	0.297	3.66857e-08
CD48	LIHC	0.171	0.00146168
CD70	LIHC	0.148	0.00533333
CD80	LIHC	0.299	3.032e-08
CD86	LIHC	0.314	1.5096e-08
CTLA4	LIHC	0.25	3.892e-06
HAVCR2	LIHC	0.324	8.016e-09
HHLA2	LIHC	0.234	1.36376e-05
ICOS	LIHC	0.209	9.48e-05
ICOSLG	LIHC	-0.006	0.912
IDO1	LIHC	0.158	0.00290909
IDO2	LIHC	-0.06	0.266182
KIR3DL1	LIHC	0.048	0.370435
LAG3	LIHC	0.049	0.369067
LAIR1	LIHC	0.278	2.656e-07
LGALS9	LIHC	0.306	1.8336e-08
NRP1	LIHC	0.235	1.431e-05
PDCD1	LIHC	0.235	1.3664e-05
PDCD1LG2	LIHC	0.179	0.000857379
TIGIT	LIHC	0.216	6.216e-05
TMIGD2	LIHC	0.063	0.253395
TNFRSF14	LIHC	0.113	0.0344615
TNFRSF18	LIHC	0.227	2.69333e-05
TNFRSF25	LIHC	0.108	0.0432
TNFRSF4	LIHC	0.213	7.41818e-05
TNFRSF8	LIHC	0.212	7.76348e-05
TNFRSF9	LIHC	0.24	9.53143e-06
TNFSF14	LIHC	-0.027	0.614809
TNFSF15	LIHC	0.215	6.60571e-05
TNFSF18	LIHC	0.311	1.2432e-08
TNFSF4	LIHC	0.248	4.94769e-06
TNFSF9	LIHC	0.266	7.98545e-07
VSIR	LIHC	0.201	0.000172985
VTCN1	LIHC	0.208	9.7344e-05
ADORA3A	PRAD	0.018	0.730667
BTLA	PRAD	0.309	1.032e-10
BTNL3	PRAD	0.035	0.469091
CD240	PRAD	0.184	6.7584e-05
CD280	PRAD	0.158	0.000628645
CD200R2	PRAD	0.258	3.92e-08
CD244	PRAD	0.286	2.0736e-09
CD27	PRAD	0.227	1.47491e-06
CD274	PRAD	0.107	0.0226667
CD276	PRAD	0.22	2.2624e-06
CD28	PRAD	0.211	5.76e-06
CD40	PRAD	0.212	5.13882e-06
CD41LG	PRAD	0.232	8.85333e-07
CD44	PRAD	0.145	0.00145455
CD47	PRAD	0.222	1.896e-06
CD48	PRAD	0.26	6.496e-08
CD70	PRAD	0.15	0.0011505
CD80	PRAD	0.224	1.636e-06
CD86	PRAD	0.228	1.3872e-06
CTLA5	PRAD	0.183	7.68e-05
HAVCR3	PRAD	0.193	3.08e-05
HHLA3	PRAD	-0.167	0.00028469
ICOS	PRAD	0.235	6.96e-07
ICOSLG	PRAD	0.015	0.761872
IDO3	PRAD	0.259	4.5504e-08
IDO4	PRAD	0.104	0.0259459
KIR3DL2	PRAD	0.115	0.0141176
LAG4	PRAD	0.018	0.71687
LAIR2	PRAD	0.2	1.56218e-05
LGALS10	PRAD	0.171	0.000221143
NRP2	PRAD	0.096	0.0391579
PDCD2	PRAD	0.198	1.83443e-05
PDCD1LG3	PRAD	0.219	2.391e-06
TIGIT	PRAD	0.26	4.92e-08
TMIGD3	PRAD	0.21	5.50737e-06
TNFRSF14	PRAD	0.045	0.358857
TNFRSF18	PRAD	-0.006	0.886
TNFRSF25	PRAD	0.087	0.0652308
TNFRSF4	PRAD	0.065	0.172098
TNFRSF8	PRAD	0.175	0.000159644
TNFRSF9	PRAD	0.248	1.51543e-07
TNFSF14	PRAD	0.162	0.0004432
TNFSF15	PRAD	0.224	1.70585e-06
TNFSF18	PRAD	0.08	0.0888
TNFSF4	PRAD	0.113	0.0164571
TNFSF9	PRAD	-0.043	0.376186
VSIR	PRAD	0.205	1.0224e-05
VTCN2	PRAD	0.203	1.10857e-05
ADORA4A	THCA	0.069	0.144
BTLA	THCA	0.419	2.14629e-14
BTNL4	THCA	0.122	0.00778378
CD320	THCA	0.112	0.0138947
CD360	THCA	0.233	1.64364e-07
CD200R3	THCA	0.424	5.52e-19
CD244	THCA	0.308	2.86e-12
CD27	THCA	-0.067	0.150857
CD274	THCA	0.378	3.23314e-18
CD276	THCA	0.448	3.96e-25
CD28	THCA	0.437	3.5232e-24
CD40	THCA	0.245	3.40645e-08
CD42LG	THCA	0.348	1.40533e-15
CD44	THCA	-0.03	0.545455
CD47	THCA	0.27	1.09886e-09
CD48	THCA	0.354	5.25176e-16
CD70	THCA	0.403	1.248e-20
CD80	THCA	0.493	5.76e-25
CD86	THCA	0.425	3.456e-22
CTLA6	THCA	0.413	1.266e-21
HAVCR4	THCA	0.412	6.56e-21
HHLA4	THCA	0.069	0.138146
ICOS	THCA	0.439	2.184e-24
ICOSLG	THCA	0.169	0.000177882
IDO5	THCA	0.336	1.8576e-14
IDO6	THCA	0.126	0.00685714
KIR3DL3	THCA	0.015	0.772174
LAG5	THCA	0.241	5.76e-08
LAIR3	THCA	0.316	7.2e-13
LGALS11	THCA	0.3	1.09846e-11
NRP3	THCA	0.012	0.806809
PDCD3	THCA	0.122	0.008
PDCD1LG4	THCA	0.423	6.32727e-20
TIGIT	THCA	0.419	5.92e-17
TMIGD4	THCA	0.25	1.616e-08
TNFRSF14	THCA	-0.01	0.826
TNFRSF18	THCA	0.302	7.6032e-12
TNFRSF25	THCA	0.069	0.1404
TNFRSF4	THCA	0.029	0.5536
TNFRSF8	THCA	0.258	6.53793e-09
TNFRSF9	THCA	0.425	1.746e-16
TNFSF14	THCA	0.326	1.296e-13
TNFSF15	THCA	0.295	2.54222e-11
TNFSF18	THCA	0.455	8.352e-26
TNFSF4	THCA	0.448	5.91158e-15
TNFSF9	THCA	0.383	1.08554e-18
VSIR	THCA	0.037	0.445395
VTCN3	THCA	0.416	6.29486e-22
ADORA4A	BLCA	0.034	0.493
BTLA	BLCA	0.203	5.63556e-05
BTNL4	BLCA	-0.05	0.324522
CD320	BLCA	0.059	0.2496
CD360	BLCA	0.1	0.056
CD200R3	BLCA	0.118	0.024
CD244	BLCA	0.098	0.0596757
CD27	BLCA	0.16	0.00154839
CD274	BLCA	0.332	3.70971e-11
CD276	BLCA	0.223	9.3504e-06
CD28	BLCA	0.232	4.0487e-06
CD40	BLCA	0.061	0.237818
CD42LG	BLCA	0.064	0.217674
CD44	BLCA	0.348	4.992e-12
CD47	BLCA	0.315	3.73867e-10
CD48	BLCA	0.216	1.80923e-05
CD70	BLCA	0.302	1.404e-09
CD80	BLCA	0.386	1.6224e-14
CD86	BLCA	0.367	3.912e-13
CTLA6	BLCA	0.269	7.34118e-08
HAVCR4	BLCA	0.336	2.28e-11
HHLA4	BLCA	0.089	0.0849231
ICOS	BLCA	0.291	5.68615e-09
ICOSLG	BLCA	-0.07	0.178286
IDO5	BLCA	0.314	3.8784e-10
IDO6	BLCA	0.127	0.0130909
KIR3DL3	BLCA	0.15	0.003
LAG5	BLCA	0.318	2.82e-10
LAIR3	BLCA	0.27	7.71e-08
LGALS11	BLCA	0.049	0.330894
NRP3	BLCA	0.336	2.7168e-11
PDCD3	BLCA	0.228	5.82e-06
PDCD1LG4	BLCA	0.351	4.192e-12
TIGIT	BLCA	0.29	7.37143e-09
TMIGD4	BLCA	-0.075	0.156
TNFRSF14	BLCA	-0.237	2.67429e-06
TNFRSF18	BLCA	0.201	6.82286e-05
TNFRSF25	BLCA	-0.17	0.0008592
TNFRSF4	BLCA	0.096	0.0656842
TNFRSF8	BLCA	0.247	9.57474e-07
TNFRSF9	BLCA	0.308	8.72727e-10
TNFSF14	BLCA	-0.237	2.808e-06
TNFSF15	BLCA	-0.198	8.6731e-05
TNFSF18	BLCA	0.28	2.0992e-08
TNFSF4	BLCA	0.232	4.18909e-06
TNFSF9	BLCA	0.261	2.12267e-07
VSIR	BLCA	0.071	0.177951
VTCN3	BLCA	-0.101	0.0562286
ADORA5A	LGG	0.1	0.0340645
BTLA	LGG	0.126	0.00738462
BTNL5	LGG	-0.3	2.88e-11
CD400	LGG	0.078	0.104471
CD440	LGG	-0.242	1.528e-07
CD200R4	LGG	-0.032	0.487467
CD244	LGG	-0.116	0.0137143
CD27	LGG	0.105	0.0248276
CD274	LGG	-0.159	0.000646737
CD276	LGG	0.348	9.792e-15
CD28	LGG	0.143	0.00219886
CD40	LGG	0.063	0.192
CD43LG	LGG	0.047	0.326634
CD44	LGG	0.14	0.00218182
CD47	LGG	-0.182	7.86e-05
CD48	LGG	0.208	5.76e-06
CD70	LGG	0.017	0.717957
CD80	LGG	0.229	5.11467e-07
CD86	LGG	0.213	3.37309e-06
CTLA7	LGG	0.076	0.111086
HAVCR5	LGG	0.221	1.4016e-06
HHLA5	LGG	-0.232	4.068e-07
ICOS	LGG	0.099	0.0345
ICOSLG	LGG	-0.068	0.158667
IDO7	LGG	0.175	0.000142306
IDO8	LGG	0.142	0.00208696
KIR3DL4	LGG	0.033	0.490909
LAG6	LGG	0.269	4.452e-09
LAIR4	LGG	0.185	6.51429e-05
LGALS12	LGG	0.199	1.50646e-05
NRP4	LGG	0.121	0.00888889
PDCD4	LGG	0.131	0.006
PDCD1LG5	LGG	0.096	0.0407273
TIGIT	LGG	-0.062	0.192
TMIGD5	LGG	0.101	0.0336
TNFRSF14	LGG	-0.131	0.00576
TNFRSF18	LGG	-0.252	3.8784e-08
TNFRSF25	LGG	-0.16	0.000597333
TNFRSF4	LGG	0.042	0.386286
TNFRSF8	LGG	0.184	6.784e-05
TNFRSF9	LGG	0.154	0.0009216
TNFSF14	LGG	0.049	0.3168
TNFSF15	LGG	-0.062	0.197053
TNFSF18	LGG	0.002	0.968
TNFSF4	LGG	0.03	0.512348
TNFSF9	LGG	-0.242	1.30971e-07
VSIR	LGG	0.038	0.427535
VTCN4	LGG	0.331	1.224e-13
ADORA5A	SKCM	0.192	5.94783e-05
BTLA	SKCM	0.213	9.45e-06
BTNL5	SKCM	0.198	3.672e-05
CD400	SKCM	0.246	2.464e-07
CD440	SKCM	0.21	1.16267e-05
CD200R4	SKCM	0.373	8.4e-16
CD244	SKCM	0.08	0.113829
CD27	SKCM	0.024	0.621913
CD274	SKCM	0.241	4.76308e-07
CD276	SKCM	-0.078	0.122667
CD28	SKCM	0.288	1.536e-09
CD40	SKCM	0.126	0.0102857
CD43LG	SKCM	0.099	0.048
CD44	SKCM	0.042	0.412571
CD47	SKCM	0.437	3.192e-34
CD48	SKCM	0.195	4.86857e-05
CD70	SKCM	0.111	0.0247742
CD80	SKCM	0.34	3.708e-13
CD86	SKCM	0.252	1.44873e-07
CTLA7	SKCM	0.085	0.0945882
HAVCR5	SKCM	0.178	0.000214
HHLA5	SKCM	0.264	2.8848e-08
ICOS	SKCM	0.166	0.00058368
ICOSLG	SKCM	-0.058	0.262737
IDO7	SKCM	0.194	4.90909e-05
IDO8	SKCM	0.233	1.13829e-06
KIR3DL4	SKCM	-0.037	0.477767
LAG6	SKCM	0.074	0.138811
LAIR4	SKCM	0.131	0.00711111
LGALS12	SKCM	0.027	0.599467
NRP4	SKCM	0.406	2.232e-17
PDCD4	SKCM	0.032	0.537818
PDCD1LG5	SKCM	0.288	1.398e-09
TIGIT	SKCM	0.144	0.00369231
TMIGD5	SKCM	0.014	0.779234
TNFRSF14	SKCM	-0.225	2.7968e-06
TNFRSF18	SKCM	-0.005	0.914
TNFRSF25	SKCM	0.212	1.01082e-05
TNFRSF4	SKCM	0.043	0.413268
TNFRSF8	SKCM	0.111	0.0256
TNFRSF9	SKCM	0.201	2.88e-05
TNFSF14	SKCM	0.123	0.0132414
TNFSF15	SKCM	0.288	1.30133e-09
TNFSF18	SKCM	0.308	6.92e-11
TNFSF4	SKCM	0.322	9.696e-12
TNFSF9	SKCM	-0.093	0.064
VSIR	SKCM	0.048	0.3528
VTCN4	SKCM	0.051	0.331077
ADORA6A	KIRC	-0.111	0.0192
BTLA	KIRC	0.159	0.000601412
BTNL6	KIRC	-0.065	0.186353
CD480	KIRC	-0.011	0.811915
CD520	KIRC	0.023	0.657488
CD200R5	KIRC	0.236	2.608e-07
CD244	KIRC	0.162	0.0005088
CD27	KIRC	0.1	0.0369231
CD274	KIRC	0.187	6.66667e-05
CD276	KIRC	-0.066	0.178909
CD28	KIRC	0.116	0.014
CD40	KIRC	0.047	0.349895
CD44LG	KIRC	0.036	0.472976
CD44	KIRC	0.051	0.322667
CD47	KIRC	0.271	4.296e-09
CD48	KIRC	0.199	2.04e-05
CD70	KIRC	0.05	0.319135
CD80	KIRC	0.162	0.00048
CD86	KIRC	0.258	2.112e-08
CTLA8	KIRC	0.098	0.0394286
HAVCR6	KIRC	0.171	0.000248123
HHLA6	KIRC	0.176	0.0001628
ICOS	KIRC	0.185	7.872e-05
ICOSLG	KIRC	-0.098	0.0391111
IDO9	KIRC	0.085	0.0727742
IDO10	KIRC	-0.13	0.0048
KIR3DL5	KIRC	-0.023	0.643636
LAG7	KIRC	0.059	0.231771
LAIR5	KIRC	0.143	0.00242933
LGALS13	KIRC	-0.022	0.6528
NRP5	KIRC	0.118	0.0130909
PDCD5	KIRC	0.071	0.15
PDCD1LG6	KIRC	0.28	2.1648e-09
TIGIT	KIRC	0.135	0.00457143
TMIGD6	KIRC	-0.137	0.00252632
TNFRSF14	KIRC	-0.095	0.0446897
TNFRSF18	KIRC	-0.164	0.000442286
TNFRSF25	KIRC	-0.248	6.792e-08
TNFRSF4	KIRC	-0.237	2.64e-07
TNFRSF8	KIRC	-0.013	0.789913
TNFRSF9	KIRC	0.182	9.12e-05
TNFSF14	KIRC	-0.032	0.518857
TNFSF15	KIRC	-0.037	0.4692
TNFSF18	KIRC	0.119	0.0125217
TNFSF4	KIRC	0.215	3.51771e-06
TNFSF9	KIRC	0.042	0.409846
VSIR	KIRC	0.087	0.0688
VTCN5	KIRC	0.002	0.963
ADORA7A	THYM	0.487	2.48e-07
BTLA	THYM	-0.02	0.865043
BTNL7	THYM	-0.007	0.936
CD560	THYM	-0.13	0.216686
CD600	THYM	0.57	5.088e-09
CD200R6	THYM	0.008	0.948766
CD244	THYM	0.137	0.194824
CD27	THYM	-0.114	0.289333
CD274	THYM	-0.18	0.0765
CD276	THYM	-0.39	6.576e-05
CD28	THYM	0.404	3.81e-05
CD40	THYM	-0.234	0.0203077
CD45LG	THYM	0.218	0.0302222
CD44	THYM	-0.111	0.299676
CD47	THYM	0.319	0.0010296
CD48	THYM	0.321	0.00102063
CD70	THYM	-0.36	0.0002588
CD80	THYM	-0.047	0.700571
CD86	THYM	-0.331	0.000711529
CTLA9	THYM	-0.28	0.00436364
HAVCR7	THYM	-0.341	0.000495
HHLA7	THYM	0.186	0.0688
ICOS	THYM	0.531	1.8624e-08
ICOSLG	THYM	-0.297	0.00228571
IDO11	THYM	0.035	0.788093
IDO12	THYM	-0.021	0.8768
KIR3DL6	THYM	-0.145	0.167273
LAG8	THYM	-0.451	2.55086e-06
LAIR6	THYM	0.493	1.9008e-07
LGALS14	THYM	0.034	0.782182
NRP6	THYM	-0.181	0.075871
PDCD6	THYM	0.351	0.000364431
PDCD1LG7	THYM	-0.193	0.06
TIGIT	THYM	-0.28	0.00417391
TMIGD7	THYM	0.35	0.0003424
TNFRSF14	THYM	-0.38	0.000103855
TNFRSF18	THYM	-0.523	2.656e-08
TNFRSF25	THYM	-0.351	0.000349714
TNFRSF4	THYM	-0.281	0.004
TNFRSF8	THYM	-0.065	0.576
TNFRSF9	THYM	-0.05	0.689561
TNFSF14	THYM	-0.237	0.0192
TNFSF15	THYM	0.098	0.365053
TNFSF18	THYM	-0.068	0.568615
TNFSF4	THYM	0.329	0.000757333
TNFSF9	THYM	-0.398	4.73067e-05
VSIR	THYM	-0.503	1.0308e-07
VTCN6	THYM	-0.188	0.0662069
ADORA8A	HNSC	0.05	0.338526
BTLA	HNSC	0.098	0.0463448
BTNL8	HNSC	0.024	0.615652
CD640	HNSC	0.047	0.364308
CD680	HNSC	0.045	0.369951
CD200R7	HNSC	0.018	0.701617
CD244	HNSC	0.056	0.285333
CD27	HNSC	0.057	0.288
CD274	HNSC	0.187	0.0001554
CD276	HNSC	0.097	0.048
CD28	HNSC	0.077	0.128516
CD40	HNSC	0.229	2.652e-06
CD46LG	HNSC	0.066	0.2115
CD44	HNSC	0.035	0.470182
CD47	HNSC	0.308	1.0704e-10
CD48	HNSC	0.132	0.00654545
CD70	HNSC	0.257	1.4424e-07
CD80	HNSC	0.175	0.000373964
CD86	HNSC	0.159	0.001038
CTLA10	HNSC	0.187	0.000172114
HAVCR8	HNSC	0.166	0.000654857
HHLA8	HNSC	-0.119	0.0147692
ICOS	HNSC	0.226	3.3408e-06
ICOSLG	HNSC	-0.024	0.628267
IDO13	HNSC	0.236	1.5584e-06
IDO14	HNSC	0.137	0.00457143
KIR3DL7	HNSC	0.042	0.403429
LAG9	HNSC	0.197	7.2e-05
LAIR7	HNSC	0.119	0.014
LGALS15	HNSC	0.17	0.000483692
NRP7	HNSC	0.041	0.396279
PDCD7	HNSC	0.151	0.00190588
PDCD1LG8	HNSC	0.173	0.000412
TIGIT	HNSC	0.124	0.0125217
TMIGD8	HNSC	0.183	0.000206933
TNFRSF14	HNSC	0.182	0.00019248
TNFRSF18	HNSC	-0.046	0.3636
TNFRSF25	HNSC	0.136	0.00505263
TNFRSF4	HNSC	0.102	0.0394286
TNFRSF8	HNSC	0.141	0.0048
TNFRSF9	HNSC	0.163	0.000784
TNFSF14	HNSC	0.001	0.976
TNFSF15	HNSC	0.118	0.01536
TNFSF18	HNSC	-0.056	0.292114
TNFSF4	HNSC	0.146	0.00266667
TNFSF9	HNSC	0.056	0.277622
VSIR	HNSC	0.111	0.0231111
VTCN7	HNSC	-0.058	0.285091
ADORA9A	TGCT	0.082	0.391579
BTLA	TGCT	0.183	0.044
BTNL9	TGCT	-0.033	0.822
CD720	TGCT	0.159	0.0777931
CD760	TGCT	-0.159	0.0768
CD200R8	TGCT	0.324	0.00039648
CD244	TGCT	0.234	0.00757895
CD27	TGCT	0.175	0.05568
CD274	TGCT	0.317	0.0004832
CD276	TGCT	-0.026	0.852571
CD28	TGCT	0.238	0.008
CD40	TGCT	0.298	0.00116571
CD47LG	TGCT	0.175	0.0535385
CD44	TGCT	0.134	0.135529
CD47	TGCT	-0.019	0.849391
CD48	TGCT	0.286	0.00189
CD70	TGCT	-0.027	0.865171
CD80	TGCT	0.37	5.76e-05
CD86	TGCT	0.284	0.00186667
CTLA11	TGCT	0.208	0.0196364
HAVCR9	TGCT	0.259	0.00342857
HHLA9	TGCT	-0.248	0.00564706
ICOS	TGCT	0.272	0.0029232
ICOSLG	TGCT	0	0.999
IDO15	TGCT	0.378	6.432e-05
IDO16	TGCT	0.327	0.0004104
KIR3DL8	TGCT	0.221	0.0144
LAG10	TGCT	0.269	0.00304145
LAIR8	TGCT	0.247	0.0064
LGALS16	TGCT	0.244	0.006
NRP8	TGCT	-0.005	0.972255
PDCD8	TGCT	0.162	0.0754286
PDCD1LG9	TGCT	0.265	0.00344
TIGIT	TGCT	0.201	0.0250435
TMIGD9	TGCT	0.092	0.338667
TNFRSF14	TGCT	0.124	0.168686
TNFRSF18	TGCT	0.155	0.0820645
TNFRSF25	TGCT	0.062	0.542769
TNFRSF4	TGCT	0.145	0.105
TNFRSF8	TGCT	0.089	0.348973
TNFRSF9	TGCT	0.262	0.00368123
TNFSF14	TGCT	0.163	0.0746667
TNFSF15	TGCT	0.022	0.875163
TNFSF18	TGCT	0.218	0.0137143
TNFSF4	TGCT	0.022	0.858545
TNFSF9	TGCT	-0.02	0.853333
VSIR	TGCT	0.143	0.109091
VTCN8	TGCT	-0.365	4.384e-05
ADORA10A	UCEC	-0.001	0.988
BTLA	UCEC	0.102	0.0284444
BTNL10	UCEC	0.029	0.555907
CD800	UCEC	0.144	0.00233143
CD840	UCEC	0.086	0.072
CD200R9	UCEC	0.136	0.003
CD244	UCEC	0.013	0.8064
CD27	UCEC	-0.105	0.02688
CD274	UCEC	0.209	7.056e-06
CD276	UCEC	-0.003	0.962043
CD28	UCEC	0.071	0.136727
CD40	UCEC	0.116	0.0130909
CD48LG	UCEC	-0.132	0.00564706
CD44	UCEC	0.077	0.1065
CD47	UCEC	0.46	1.9776e-30
CD48	UCEC	0.037	0.457756
CD70	UCEC	-0.102	0.0295385
CD80	UCEC	0.241	1.122e-07
CD86	UCEC	0.171	0.000287467
CTLA12	UCEC	0.005	0.940174
HAVCR10	UCEC	0.147	0.00204554
HHLA10	UCEC	0.053	0.258
ICOS	UCEC	0.127	0.00757895
ICOSLG	UCEC	0.164	0.000448
IDO17	UCEC	0.131	0.00533333
IDO18	UCEC	0.057	0.224842
KIR3DL9	UCEC	0.068	0.158118
LAG11	UCEC	0.033	0.506286
LAIR9	UCEC	-0.019	0.712364
LGALS17	UCEC	-0.056	0.233846
NRP9	UCEC	0.179	0.0001428
PDCD9	UCEC	-0.079	0.096
PDCD1LG10	UCEC	0.196	2.42057e-05
TIGIT	UCEC	0.12	0.012
TMIGD10	UCEC	-0.059	0.216649
TNFRSF14	UCEC	-0.168	0.00034416
TNFRSF18	UCEC	-0.166	0.000399709
TNFRSF25	UCEC	-0.207	7.968e-06
TNFRSF4	UCEC	-0.259	1.1328e-08
TNFRSF8	UCEC	-0.061	0.204
TNFRSF9	UCEC	0.099	0.0342857
TNFSF14	UCEC	-0.288	1.3656e-10
TNFSF15	UCEC	0.093	0.0463448
TNFSF18	UCEC	0.12	0.0114286
TNFSF4	UCEC	0.065	0.176914
TNFSF9	UCEC	0.11	0.02
VSIR	UCEC	-0.113	0.0166957
VTCN9	UCEC	0.138	0.0032
ADORA11A	LUAD	-0.048	0.368914
BTLA	LUAD	0.11	0.0195556
BTNL11	LUAD	0.024	0.647442
CD880	LUAD	-0.018	0.705391
CD920	LUAD	0.231	3.3552e-07
CD200R10	LUAD	0.18	7.79294e-05
CD244	LUAD	0.136	0.004
CD27	LUAD	0.053	0.324364
CD274	LUAD	0.265	3.86743e-09
CD276	LUAD	0.059	4.512e-09
CD28	LUAD	0.208	4.72615e-06
CD40	LUAD	0.117	0.0129231
CD49LG	LUAD	-0.026	0.649756
CD44	LUAD	0.192	2.5312e-05
CD47	LUAD	0.061	0.24
CD48	LUAD	0.134	0.00417391
CD70	LUAD	0.208	4.92e-06
CD80	LUAD	0.297	5.024e-11
CD86	LUAD	0.286	2.412e-10
CTLA13	LUAD	0.184	5.76e-05
HAVCR11	LUAD	0.263	4.512e-09
HHLA11	LUAD	0.004	0.924
ICOS	LUAD	0.213	2.99345e-06
ICOSLG	LUAD	-0.02	0.694909
IDO19	LUAD	0.12	0.0096
IDO20	LUAD	-0.061	0.246194
KIR3DL10	LUAD	-0.052	0.321882
LAG12	LUAD	0.034	0.5112
LAIR10	LUAD	0.164	0.000384
LGALS18	LUAD	-0.039	0.481297
NRP10	LUAD	0.24	1.16267e-07
PDCD10	LUAD	0.036	0.504
PDCD1LG11	LUAD	0.299	5.112e-11
TIGIT	LUAD	0.162	0.000414316
TMIGD11	LUAD	0.086	0.0794483
TNFRSF14	LUAD	-0.151	0.001072
TNFRSF18	LUAD	0.037	0.491077
TNFRSF25	LUAD	-0.084	0.0848
TNFRSF4	LUAD	0.011	0.820085
TNFRSF8	LUAD	0.095	0.0497143
TNFRSF9	LUAD	0.284	2.8032e-10
TNFSF14	LUAD	-0.024	0.653714
TNFSF15	LUAD	-0.135	0.00436364
TNFSF18	LUAD	0.197	1.57029e-05
TNFSF4	LUAD	0.402	4.1856e-23
TNFSF9	LUAD	0.16	0.0004944
VSIR	LUAD	-0.02	0.680533
VTCN10	LUAD	-0.047	0.366667
ADORA12A	LUSC	-0.009	0.857872
BTLA	LUSC	0.144	0.004
BTNL12	LUSC	-0.053	0.310054
CD960	LUSC	-0.037	0.460571
CD1000	LUSC	0.086	0.0910345
CD200R11	LUSC	0.079	0.1155
CD244	LUSC	0.122	0.018
CD27	LUSC	0.108	0.0384
CD274	LUSC	0.103	0.0458182
CD276	LUSC	-0.046	0.360585
CD28	LUSC	0.141	0.00738462
CD40	LUSC	0.064	0.214588
CD50LG	LUSC	0.099	0.04992
CD44	LUSC	-0.033	0.493867
CD47	LUSC	0.237	4.3008e-06
CD48	LUSC	0.188	0.0002664
CD70	LUSC	0.133	0.0102857
CD80	LUSC	0.184	0.0002864
CD86	LUSC	0.158	0.0018288
CTLA14	LUSC	0.168	0.00096
HAVCR12	LUSC	0.16	0.00177067
HHLA12	LUSC	-0.09	0.0793846
ICOS	LUSC	0.182	0.000277714
ICOSLG	LUSC	0.053	0.312
IDO21	LUSC	0.185	0.00031488
IDO22	LUSC	0.102	0.044
KIR3DL11	LUSC	-0.081	0.112
LAG13	LUSC	0.109	0.0378947
LAIR11	LUSC	0.105	0.0411429
LGALS19	LUSC	0.048	0.352
NRP11	LUSC	0.109	0.0395294
PDCD11	LUSC	0.079	0.117677
PDCD1LG12	LUSC	0.201	9.056e-05
TIGIT	LUSC	0.126	0.016
TMIGD12	LUSC	0.089	0.08
TNFRSF14	LUSC	0.007	0.868
TNFRSF18	LUSC	-0.109	0.0373333
TNFRSF25	LUSC	-0.079	0.113455
TNFRSF4	LUSC	0.088	0.0822857
TNFRSF8	LUSC	0.103	0.0438261
TNFRSF9	LUSC	0.144	0.00436364
TNFSF14	LUSC	-0.011	0.84313
TNFSF15	LUSC	0.054	0.309943
TNFSF18	LUSC	0.035	0.491163
TNFSF4	LUSC	0.228	6.528e-06
TNFSF9	LUSC	-0.046	0.3588
VSIR	LUSC	0.034	0.485455
VTCN11	LUSC	-0.049	0.341053
ADORA13A	COAD	-0.068	0.185143
BTLA	COAD	0.149	0.0048
BTNL13	COAD	0.087	0.096
CD1040	COAD	0.089	0.0888889
CD1080	COAD	0.029	0.602286
CD200R12	COAD	0.201	6.17829e-05
CD244	COAD	-0.012	0.832696
CD27	COAD	-0.116	0.0277895
CD274	COAD	0.114	0.0288
CD276	COAD	-0.308	1.6848e-10
CD28	COAD	0.041	0.454154
CD40	COAD	-0.004	0.926
CD51LG	COAD	0.012	0.8416
CD44	COAD	0.08	0.1185
CD47	COAD	0.342	8.256e-13
CD48	COAD	0.032	0.5844
CD70	COAD	-0.076	0.139636
CD80	COAD	0.119	0.024
CD86	COAD	0.1	0.0535385
CTLA15	COAD	0.029	0.613463
HAVCR13	COAD	0.064	0.213333
HHLA13	COAD	0.086	0.0976552
ICOS	COAD	0.14	0.008
ICOSLG	COAD	-0.025	0.653023
IDO23	COAD	0.049	0.371027
IDO24	COAD	0.044	0.426947
KIR3DL12	COAD	0.01	0.84766
LAG14	COAD	-0.108	0.03456
LAIR12	COAD	-0.024	0.655636
LGALS20	COAD	-0.147	0.00533333
NRP12	COAD	0.144	0.00872727
PDCD12	COAD	-0.108	0.036
PDCD1LG13	COAD	0.109	0.0354783
TIGIT	COAD	0.082	0.111484
TMIGD13	COAD	-0.114	0.0274286
TNFRSF14	COAD	-0.27	3.216e-08
TNFRSF18	COAD	-0.182	0.0003804
TNFRSF25	COAD	-0.128	0.0171429
TNFRSF4	COAD	-0.235	1.92e-06
TNFRSF8	COAD	-0.109	0.0370909
TNFRSF9	COAD	0.085	0.1008
TNFSF14	COAD	-0.27	2.412e-08
TNFSF15	COAD	0.125	0.0192
TNFSF18	COAD	0.122	0.0197647
TNFSF4	COAD	0.132	0.0147692
TNFSF9	COAD	-0.124	0.021
VSIR	COAD	-0.218	1.224e-05
VTCN12	COAD	-0.073	0.158118
ADORA14A	LAML	-0.226	0.0126316
BTLA	LAML	-0.013	0.917217
BTNL14	LAML	-0.125	0.179294
CD1120	LAML	-0.334	0.0001344
CD1160	LAML	-0.218	0.0168
CD200R13	LAML	0.379	1.176e-05
CD244	LAML	-0.322	0.0002444
CD27	LAML	-0.269	0.0028352
CD274	LAML	-0.034	0.739636
CD276	LAML	0.053	0.60761
CD28	LAML	-0.175	0.06144
CD40	LAML	-0.142	0.1312
CD52LG	LAML	-0.157	0.0925714
CD44	LAML	-0.124	0.176914
CD47	LAML	-0.125	0.181818
CD48	LAML	0.1	0.280421
CD70	LAML	0.068	0.497231
CD80	LAML	-0.004	0.957
CD86	LAML	0.557	7.2e-11
CTLA16	LAML	-0.119	0.192
HAVCR14	LAML	0.311	0.000370286
HHLA14	LAML	0.16	0.0888889
ICOS	LAML	-0.136	0.147097
ICOSLG	LAML	-0.188	0.042
IDO25	LAML	-0.012	0.904851
IDO26	LAML	0.041	0.692093
KIR3DL13	LAML	-0.15	0.109241
LAG15	LAML	-0.338	0.00011952
LAIR13	LAML	0.256	0.006
LGALS21	LAML	0.13	0.1695
NRP13	LAML	-0.016	0.897067
PDCD13	LAML	-0.342	0.000104533
PDCD1LG14	LAML	0.245	0.00564706
TIGIT	LAML	-0.169	0.0701538
TMIGD14	LAML	-0.49	2.94e-09
TNFRSF14	LAML	-0.313	0.000365538
TNFRSF18	LAML	-0.536	1.5744e-08
TNFRSF25	LAML	-0.491	3.424e-09
TNFRSF4	LAML	-0.508	5.04e-10
TNFRSF8	LAML	0.232	0.0106667
TNFRSF9	LAML	0.197	0.0327273
TNFSF14	LAML	0.194	0.0354783
TNFSF15	LAML	0.465	2.248e-08
TNFSF18	LAML	-0.058	0.5736
TNFSF4	LAML	-0.049	0.632
TNFSF9	LAML	0.213	0.0205714
VSIR	LAML	0.385	9.05143e-06
VTCN13	LAML	-0.114	0.212757
ADORA15A	BRCA	-0.115	0.000465231
BTLA	BRCA	0.008	0.857455
BTNL15	BRCA	-0.075	0.0312
CD1200	BRCA	-0.004	0.917106
CD1240	BRCA	0.008	0.853333
CD200R14	BRCA	0.039	0.304
CD244	BRCA	-0.045	0.228414
CD27	BRCA	-0.07	0.0436364
CD274	BRCA	0.151	2.778e-06
CD276	BRCA	0.018	0.64039
CD28	BRCA	0.031	0.394667
CD40	BRCA	-0.069	0.045913
CD53LG	BRCA	-0.052	0.158769
CD44	BRCA	-0.035	0.345882
CD47	BRCA	0.158	9.53143e-07
CD48	BRCA	0.014	0.739429
CD70	BRCA	0.009	0.857302
CD80	BRCA	0.202	1.872e-10
CD86	BRCA	0.143	8.016e-06
CTLA17	BRCA	0.019	0.6204
HAVCR15	BRCA	0.168	1.8528e-07
HHLA15	BRCA	-0.033	0.382629
ICOS	BRCA	0.068	0.048
ICOSLG	BRCA	-0.089	0.009
IDO27	BRCA	0.051	0.165333
IDO28	BRCA	-0.072	0.0365714
KIR3DL14	BRCA	-0.036	0.337455
LAG16	BRCA	-0.022	0.581053
LAIR14	BRCA	0.048	0.183429
LGALS22	BRCA	0.039	0.303484
NRP14	BRCA	0.075	0.0303158
PDCD14	BRCA	-0.094	0.0064
PDCD1LG15	BRCA	0.097	0.00342857
TIGIT	BRCA	0.007	0.862957
TMIGD15	BRCA	-0.086	0.0112941
TNFRSF14	BRCA	-0.216	9.36e-12
TNFRSF18	BRCA	-0.121	0.0002192
TNFRSF25	BRCA	-0.176	4.704e-08
TNFRSF4	BRCA	-0.158	1.024e-06
TNFRSF8	BRCA	-0.127	0.000102109
TNFRSF9	BRCA	0.054	0.13824
TNFSF14	BRCA	-0.021	0.592
TNFSF15	BRCA	0.085	0.0133333
TNFSF18	BRCA	-0.001	0.967
TNFSF4	BRCA	0.243	1.44e-14
TNFSF9	BRCA	0.036	0.345
VSIR	BRCA	-0.145	6.34667e-06
VTCN14	BRCA	-0.028	0.455351
ADORA16A	STAD	0.031	0.681846
BTLA	STAD	-0.092	0.161455
BTNL16	STAD	-0.028	0.708
CD1280	STAD	0.109	0.0988235
CD1320	STAD	-0.207	0.0006972
CD200R15	STAD	-0.07	0.354
CD244	STAD	0.067	0.37632
CD27	STAD	-0.16	0.0106667
CD274	STAD	0.171	0.005424
CD276	STAD	0.042	0.574629
CD28	STAD	-0.145	0.0218182
CD40	STAD	-0.015	0.843273
CD54LG	STAD	-0.13	0.0411429
CD44	STAD	-0.142	0.024
CD47	STAD	0.097	0.1416
CD48	STAD	-0.185	0.00221486
CD70	STAD	0.062	0.410667
CD80	STAD	0.156	0.0144
CD86	STAD	-0.058	0.440276
CTLA18	STAD	0.186	0.002472
HAVCR16	STAD	-0.017	0.82493
HHLA16	STAD	-0.013	0.856533
ICOS	STAD	0.093	0.162286
ICOSLG	STAD	-0.063	0.411692
IDO29	STAD	0.205	0.00063552
IDO30	STAD	-0.008	0.899745
KIR3DL15	STAD	0.025	0.717714
LAG17	STAD	0.125	0.0512
LAIR15	STAD	-0.135	0.0332308
LGALS23	STAD	-0.043	0.593455
NRP15	STAD	-0.217	0.0003776
PDCD15	STAD	0.058	0.454286
PDCD1LG16	STAD	-0.032	0.677053
TIGIT	STAD	0.038	0.618667
TMIGD16	STAD	-0.043	0.580235
TNFRSF14	STAD	0.044	0.5925
TNFRSF18	STAD	0.098	0.144
TNFRSF25	STAD	0.328	2.424e-09
TNFRSF4	STAD	0.026	0.725854
TNFRSF8	STAD	-0.05	0.515613
TNFRSF9	STAD	0.077	0.290087
TNFSF14	STAD	-0.103	0.122667
TNFSF15	STAD	0.037	0.613622
TNFSF18	STAD	-0.001	0.98
TNFSF4	STAD	0.052	0.5072
TNFSF9	STAD	0.012	0.858783
VSIR	STAD	-0.473	2.3904e-17
VTCN15	STAD	-0.117	0.069
ADORA17A	DLBC	0.084	0.738162
BTLA	DLBC	-0.321	0.108
BTNL17	DLBC	-0.07	0.7632
CD1360	DLBC	-0.324	0.109091
CD1400	DLBC	-0.196	0.321778
CD200R16	DLBC	-0.129	0.573
CD244	DLBC	-0.36	0.072
CD27	DLBC	0.063	0.766857
CD274	DLBC	-0.191	0.330857
CD276	DLBC	0.108	0.652235
CD28	DLBC	-0.432	0.024
CD40	DLBC	0.219	0.268
CD55LG	DLBC	-0.288	0.1504
CD44	DLBC	-0.239	0.222545
CD47	DLBC	-0.258	0.1848
CD48	DLBC	-0.165	0.416
CD70	DLBC	0.008	0.955
CD80	DLBC	0.112	0.647273
CD86	DLBC	0.169	0.412138
CTLA19	DLBC	-0.268	0.176
HAVCR17	DLBC	-0.104	0.658286
HHLA17	DLBC	-0.401	0.04
ICOS	DLBC	-0.3	0.133714
ICOSLG	DLBC	0.261	0.186947
IDO31	DLBC	-0.203	0.308308
IDO32	DLBC	-0.383	0.0548571
KIR3DL16	DLBC	-0.221	0.271304
LAG18	DLBC	-0.277	0.171
LAIR16	DLBC	-0.269	0.183529
LGALS24	DLBC	0.033	0.88
NRP16	DLBC	-0.033	0.897818
PDCD16	DLBC	-0.344	0.0906667
PDCD1LG17	DLBC	-0.081	0.715077
TIGIT	DLBC	-0.305	0.132923
TMIGD17	DLBC	-0.412	0.0384
TNFRSF14	DLBC	-0.083	0.725053
TNFRSF18	DLBC	-0.019	0.916085
TNFRSF25	DLBC	-0.465	0.02376
TNFRSF4	DLBC	-0.086	0.748
TNFRSF8	DLBC	0.022	0.919304
TNFRSF9	DLBC	-0.439	0.032
TNFSF14	DLBC	-0.48	0.031152
TNFSF15	DLBC	-0.252	0.192
TNFSF18	DLBC	0.213	0.28032
TNFSF4	DLBC	0.037	0.895256
TNFSF9	DLBC	0.133	0.568258
VSIR	DLBC	-0.327	0.1152
VTCN16	DLBC	-0.068	0.755122
ADORA18A	GBM	-0.223	0.0213333
BTLA	GBM	0.294	0.002568
BTNL18	GBM	0.038	0.8544
CD1440	GBM	-0.11	0.352
CD1480	GBM	0.268	0.00704
CD200R17	GBM	0.107	0.364364
CD244	GBM	0.082	0.515556
CD27	GBM	-0.022	0.866233
CD274	GBM	-0.134	0.2688
CD276	GBM	-0.202	0.0384
CD28	GBM	0.126	0.272
CD40	GBM	0.057	0.712258
CD56LG	GBM	0.024	0.867429
CD44	GBM	-0.098	0.429913
CD47	GBM	0.246	0.008
CD48	GBM	0.225	0.018
CD70	GBM	0.088	0.4896
CD80	GBM	0.054	0.7245
CD86	GBM	0.176	0.096
CTLA20	GBM	0.13	0.256941
HAVCR18	GBM	0.124	0.275368
HHLA18	GBM	0.053	0.722909
ICOS	GBM	0.166	0.114462
ICOSLG	GBM	-0.059	0.7152
IDO33	GBM	0.01	0.933913
IDO34	GBM	0.092	0.954667
KIR3DL17	GBM	-0.059	0.736552
LAG19	GBM	-0.008	0.92
LAIR17	GBM	0.037	0.841333
LGALS25	GBM	-0.009	0.92834
NRP17	GBM	-0.132	0.258
PDCD17	GBM	0.114	0.3384
PDCD1LG18	GBM	-0.031	0.841846
TIGIT	GBM	0.024	0.881561
TMIGD18	GBM	0.094	0.45
TNFRSF14	GBM	-0.235	0.0137143
TNFRSF18	GBM	-0.255	0.0082272
TNFRSF25	GBM	-0.315	0.0015984
TNFRSF4	GBM	-0.087	0.481846
TNFRSF8	GBM	0.042	0.830118
TNFRSF9	GBM	0.032	0.855158
TNFSF14	GBM	-0.138	0.253714
TNFSF15	GBM	-0.059	0.762857
TNFSF18	GBM	0.173	0.096
TNFSF4	GBM	0.031	0.828
TNFSF9	GBM	0.012	0.951273
VSIR	GBM	0.033	0.873081
VTCN17	GBM	0.258	0.008376
ADORA19A	KIRP	-0.092	0.354
BTLA	KIRP	0.159	0.056
BTNL19	KIRP	0.073	0.457043
CD1520	KIRP	0.093	0.3712
CD1560	KIRP	0.274	2.88e-05
CD200R18	KIRP	0.064	0.52992
CD244	KIRP	0.022	0.811429
CD27	KIRP	-0.088	0.381176
CD274	KIRP	0.022	0.83122
CD276	KIRP	0.159	0.048
CD28	KIRP	0.08	0.461333
CD40	KIRP	0.077	0.436571
CD57LG	KIRP	-0.005	0.974609
CD44	KIRP	0.121	0.192
CD47	KIRP	0.345	1.0176e-07
CD48	KIRP	0.002	0.994723
CD70	KIRP	-0.007	0.993818
CD80	KIRP	0.033	0.811765
CD86	KIRP	0.042	0.7584
CTLA21	KIRP	0.028	0.799579
HAVCR19	KIRP	-0.03	0.813333
HHLA19	KIRP	0.141	0.096
ICOS	KIRP	0.035	0.831
ICOSLG	KIRP	-0.071	0.464
IDO35	KIRP	0.06	0.570462
IDO36	KIRP	-0.057	0.597333
KIR3DL18	KIRP	0.005	0.993067
LAG20	KIRP	-0.097	0.365538
LAIR18	KIRP	-0.04	0.778839
LGALS26	KIRP	-0.078	0.474947
NRP18	KIRP	-0.009	0.97786
PDCD18	KIRP	0.326	4.056e-07
PDCD1LG19	KIRP	0.033	0.833455
TIGIT	KIRP	0.001	0.982
TMIGD19	KIRP	-0.313	9.904e-07
TNFRSF14	KIRP	-0.077	0.4536
TNFRSF18	KIRP	-0.056	0.591429
TNFRSF25	KIRP	-0.028	0.785231
TNFRSF4	KIRP	-0.112	0.228
TNFRSF8	KIRP	-0.095	0.363429
TNFRSF9	KIRP	0.076	0.429818
TNFSF14	KIRP	0.032	0.807771
TNFSF15	KIRP	-0.028	0.817297
TNFSF18	KIRP	0.122	0.202667
TNFSF4	KIRP	0.175	0.0288
TNFSF9	KIRP	-0.026	0.792
VSIR	KIRP	-0.046	0.713379
VTCN18	KIRP	0.115	0.222545
ADORA20A	OV	-0.059	0.566857
BTLA	OV	0.005	0.937532
BTNL20	OV	0.112	0.288
CD1600	OV	0.007	0.978545
CD1640	OV	0.019	0.901895
CD200R19	OV	0.077	0.4256
CD244	OV	0.024	0.826378
CD27	OV	0.007	0.998
CD274	OV	0.067	0.4656
CD276	OV	-0.074	0.423529
CD28	OV	-0.031	0.8235
CD40	OV	0.15	0.064
CD58LG	OV	0.011	0.970537
CD44	OV	-0.049	0.6528
CD47	OV	0.149	0.096
CD48	OV	0.081	0.501818
CD70	OV	0.071	0.448
CD80	OV	0.077	0.456
CD86	OV	0.031	0.8672
CTLA22	OV	0.058	0.569455
HAVCR20	OV	0.031	0.802909
HHLA20	OV	0.011	0.955429
ICOS	OV	0.101	0.4
ICOSLG	OV	-0.039	0.792889
IDO37	OV	-0.005	0.955826
IDO38	OV	0.037	0.821143
KIR3DL19	OV	-0.034	0.837517
LAG21	OV	0.069	0.447158
LAIR19	OV	-0.03	0.783529
LGALS27	OV	0.043	0.749538
NRP19	OV	-0.012	0.9852
PDCD19	OV	-0.002	0.973
PDCD1LG20	OV	0.075	0.444
TIGIT	OV	0.08	0.443077
TMIGD20	OV	0.031	0.839226
TNFRSF14	OV	-0.091	0.468
TNFRSF18	OV	-0.049	0.676
TNFRSF25	OV	0.03	0.776229
TNFRSF4	OV	0.08	0.476
TNFRSF8	OV	0.051	0.667826
TNFRSF9	OV	0.094	0.473143
TNFSF14	OV	0.027	0.8
TNFSF15	OV	-0.136	0.096
TNFSF18	OV	0.006	0.962133
TNFSF4	OV	0.083	0.504
TNFSF9	OV	-0.015	0.947692
VSIR	OV	-0.226	0.00046176
VTCN19	OV	-0.087	0.48
ADORA21A	KICH	-0.049	0.986824
BTLA	KICH	0.265	0.3168
BTNL21	KICH	0.037	0.973895
CD1680	KICH	-0.026	0.97639
CD1720	KICH	0.046	0.956
CD200R20	KICH	0.235	0.411429
CD244	KICH	0.149	0.663529
CD27	KICH	0.025	0.962286
CD274	KICH	0.53	0.00018576
CD276	KICH	0.002	0.971
CD28	KICH	0.237	0.464
CD40	KICH	0.153	0.666
CD59LG	KICH	0.051	0.999273
CD44	KICH	0.001	0.976
CD47	KICH	0.547	0.00017232
CD48	KICH	0.108	0.850909
CD70	KICH	0.064	0.993
CD80	KICH	0.195	0.64
CD86	KICH	0.186	0.602182
CTLA23	KICH	0.098	0.909913
HAVCR21	KICH	-0.122	0.792
HHLA21	KICH	0.137	0.733333
ICOS	KICH	0.178	0.576
ICOSLG	KICH	-0.007	0.982
IDO39	KICH	0	0.998
IDO40	KICH	0.123	0.754286
KIR3DL20	KICH	-0.046	0.931459
LAG22	KICH	0.019	0.980093
LAIR20	KICH	0.164	0.654857
LGALS28	KICH	-0.01	0.985
NRP20	KICH	0.339	0.096
PDCD20	KICH	0.071	0.985714
PDCD1LG21	KICH	0.233	0.372
TIGIT	KICH	0.077	0.965333
TMIGD21	KICH	-0.088	0.92736
TNFRSF14	KICH	-0.126	0.803368
TNFRSF18	KICH	-0.049	0.96
TNFRSF25	KICH	-0.094	0.91
TNFRSF4	KICH	-0.028	0.993
TNFRSF8	KICH	0.061	0.988
TNFRSF9	KICH	0.181	0.6
TNFSF14	KICH	0.056	0.994
TNFSF15	KICH	0.027	0.9984
TNFSF18	KICH	0.327	0.096
TNFSF4	KICH	0.155	0.7008
TNFSF9	KICH	0.189	0.6336
VSIR	KICH	0.082	0.954462
VTCN20	KICH	-0.055	0.9915
ADORA22A	ACC	0.143	0.771692
BTLA	ACC	0.069	0.8752
BTNL22	ACC	0.177	0.714
CD1760	ACC	0.128	0.832
CD1800	ACC	0.007	0.954
CD200R21	ACC	0.103	0.838857
CD244	ACC	0.052	0.869333
CD27	ACC	0.045	0.89773
CD274	ACC	0.274	0.18
CD276	ACC	0.323	0.064
CD28	ACC	0.018	0.935467
CD40	ACC	0.113	0.850667
CD60LG	ACC	-0.024	0.933209
CD44	ACC	0.169	0.6576
CD47	ACC	0.517	7.44e-05
CD48	ACC	-0.134	0.812571
CD70	ACC	-0.076	0.930462
CD80	ACC	-0.068	0.851613
CD86	ACC	-0.071	0.910286
CTLA24	ACC	-0.081	0.993391
HAVCR22	ACC	0.043	0.846
HHLA22	ACC	0.077	0.95616
ICOS	ACC	0.022	0.921818
ICOSLG	ACC	0.064	0.810353
IDO41	ACC	-0.073	0.929778
IDO42	ACC	0.109	0.816
KIR3DL21	ACC	-0.053	0.884571
LAG23	ACC	-0.067	0.8355
LAIR21	ACC	-0.112	0.823579
LGALS29	ACC	-0.17	0.72
NRP21	ACC	0.163	0.658909
PDCD21	ACC	-0.201	0.72
PDCD1LG22	ACC	0.12	0.876
TIGIT	ACC	-0.013	0.950609
TMIGD22	ACC	0.07	0.897103
TNFRSF14	ACC	-0.042	0.813714
TNFRSF18	ACC	-0.118	0.849882
TNFRSF25	ACC	0.042	0.83239
TNFRSF4	ACC	-0.197	0.648
TNFRSF8	ACC	0.044	0.885474
TNFRSF9	ACC	0.066	0.821818
TNFSF14	ACC	-0.044	0.864
TNFSF15	ACC	-0.009	0.958979
TNFSF18	ACC	0.188	0.672
TNFSF4	ACC	0.344	0.048
TNFSF9	ACC	0.084	0.989
VSIR	ACC	0.16	0.636
VTCN21	ACC	0.08	0.968
ADORA23A	ESCA	-0.174	0.648
BTLA	ESCA	-0.101	0.804
BTNL23	ESCA	-0.107	0.8352
CD1840	ESCA	-0.098	0.790154
CD1880	ESCA	-0.028	0.971
CD200R22	ESCA	-0.108	0.922667
CD244	ESCA	-0.093	0.819429
CD27	ESCA	-0.078	0.997
CD274	ESCA	-0.011	0.994605
CD276	ESCA	0.029	0.995
CD28	ESCA	-0.036	0.998
CD40	ESCA	0.121	0.850286
CD61LG	ESCA	-0.104	0.820364
CD44	ESCA	0.005	0.969191
CD47	ESCA	0.139	0.7584
CD48	ESCA	-0.064	0.985
CD70	ESCA	0.146	0.756
CD80	ESCA	-0.01	0.978545
CD86	ESCA	0.034	0.987
CTLA25	ESCA	0.032	0.997
HAVCR23	ESCA	0.016	0.973
HHLA23	ESCA	0.182	0.96
ICOS	ESCA	-0.012	0.991
ICOSLG	ESCA	0.057	0.997
IDO43	ESCA	0.041	0.989
IDO44	ESCA	-0.119	0.798
KIR3DL22	ESCA	-0.051	0.979
LAG24	ESCA	0.02	0.985
LAIR22	ESCA	-0.024	0.989838
LGALS30	ESCA	0.009	0.9664
NRP22	ESCA	-0.033	0.98
PDCD22	ESCA	-0.031	0.986
PDCD1LG23	ESCA	0.011	0.998
TIGIT	ESCA	-0.028	0.995
TMIGD23	ESCA	-0.004	0.96
TNFRSF14	ESCA	0.024	0.976
TNFRSF18	ESCA	0.048	0.988
TNFRSF25	ESCA	-0.052	0.978
TNFRSF4	ESCA	-0.031	0.991
TNFRSF8	ESCA	0.134	0.704
TNFRSF9	ESCA	0.007	0.971478
TNFSF14	ESCA	0.024	0.989
TNFSF15	ESCA	0.056	0.997
TNFSF18	ESCA	-0.037	0.997
TNFSF4	ESCA	-0.032	0.983
TNFSF9	ESCA	0.146	0.999
VSIR	ESCA	0.047	0.989
VTCN22	ESCA	-0.013	0.996
ADORA24A	UCS	0.147	0.92
BTLA	UCS	0.02	0.810286
BTNL24	UCS	-0.058	0.838968
CD1920	UCS	-0.134	0.709176
CD1960	UCS	-0.033	0.850811
CD200R23	UCS	0.14	0.712
CD244	UCS	-0.031	0.833263
CD27	UCS	-0.011	0.775652
CD274	UCS	0.043	0.893818
CD276	UCS	-0.206	0.816
CD28	UCS	-0.016	0.764267
CD40	UCS	0.115	0.712
CD62LG	UCS	-0.118	0.777684
CD44	UCS	0.043	0.864471
CD47	UCS	0.13	0.698667
CD48	UCS	-0.035	0.866667
CD70	UCS	0.01	0.76
CD80	UCS	0.245	0.904
CD86	UCS	0.145	0.859692
CTLA26	UCS	-0.094	0.784
HAVCR24	UCS	0.103	0.781818
HHLA24	UCS	0.183	0.862
ICOS	UCS	-0.178	0.813333
ICOSLG	UCS	-0.074	0.769931
IDO45	UCS	0.079	0.800889
IDO46	UCS	-0.249	1.336
KIR3DL23	UCS	-0.026	0.847385
LAG25	UCS	-0.171	0.7936
LAIR23	UCS	0.05	0.874
LGALS31	UCS	-0.04	0.851886
NRP23	UCS	0.238	0.736
PDCD23	UCS	0.017	0.785091
PDCD1LG24	UCS	0.022	0.82322
TIGIT	UCS	-0.082	0.84832
TMIGD24	UCS	-0.082	0.813538
TNFRSF14	UCS	-0.142	0.811429
TNFRSF18	UCS	-0.19	0.904
TNFRSF25	UCS	-0.279	1.624
TNFRSF4	UCS	-0.218	0.8272
TNFRSF8	UCS	-0.017	0.806884
TNFRSF9	UCS	-0.095	0.814261
TNFSF14	UCS	-0.025	0.826
TNFSF15	UCS	0.008	0.752
TNFSF18	UCS	0.063	0.8288
TNFSF4	UCS	0.165	0.777455
TNFSF9	UCS	-0.076	0.789143
VSIR	UCS	0.118	0.7288
VTCN23	UCS	-0.14	0.7728
