# Supplementary material for: Systematic analysis identifies XRCC4 as a potential immunological and prognostic biomarker associated with pan-cancer
Source: BMC Bioinformatics. 2023 Feb 10;24:44. doi: 10.1186/s12859-023-05165-8 (PMC9921312; doi:10.1186/s12859-023-05165-8)
Supplement: Supplementary file 6 — Additional file 6. Association between XRCC4 expression and marker genes of immune cells. [file 12859_2023_5165_MOESM6_ESM.xls]

## Sheet: all
Table S3 Association between XRCC4 expression and marker genes of immune cells
Cancer	Marker gene	rho	P	FDR
ACC (n=79)	CCL2	-0.00408958	0.971466	0.971466
ACC (n=79)	CCR7	0.121946	0.284348	0.541615
ACC (n=79)	CCR8	-0.0292227	0.79822	0.818687
ACC (n=79)	CD163	0.0763632	0.503566	0.649762
ACC (n=79)	CD19	0.0482633	0.672746	0.854353
ACC (n=79)	CD1C	0.039103	0.732241	0.813601
ACC (n=79)	CD2	-0.0955209	0.402372	0.595798
ACC (n=79)	CD3D	-0.0830805	0.466659	0.728415
ACC (n=79)	CD3E	-0.147809	0.193611	0.401652
ACC (n=79)	CD68	0.185954	0.100839	0.192075
ACC (n=79)	CD79A	-0.0920886	0.419567	0.691152
ACC (n=79)	CD86	-0.0732717	0.521045	0.651306
ACC (n=79)	CD8A	-0.0743914	0.514679	0.652681
ACC (n=79)	CD8B	-0.134629	0.236837	0.394729
ACC (n=79)	CEACAM8	0.00606305	0.957707	0.98291
ACC (n=79)	CSF1R	-0.0142648	0.900702	0.900702
ACC (n=79)	FOXP3	-0.124757	0.27331	0.455516
ACC (n=79)	GATA3	-0.0037001	0.974182	0.978605
ACC (n=79)	HLA-DPA1	-0.0240506	0.833363	0.90685
ACC (n=79)	HLA-DPB1	0.0696689	0.541794	0.699088
ACC (n=79)	HLA-DQB1	0.00111977	0.992186	0.994759
ACC (n=79)	HLA-DRA	0.0490993	0.667408	0.762752
ACC (n=79)	IFNG	-0.0773526	0.498036	0.514805
ACC (n=79)	IL10	-0.0489418	0.668413	0.862468
ACC (n=79)	IL12A	0.215927	0.0559759	0.117844
ACC (n=79)	IL12B	0.0855598	0.453419	0.585057
ACC (n=79)	IL13	0.097657	0.391883	0.653138
ACC (n=79)	IRF5	0.112902	0.321847	0.443927
ACC (n=79)	ITGAM	0.0357595	0.754378	0.815544
ACC (n=79)	ITGAX	-0.0175755	0.877818	0.964703
ACC (n=79)	KIR2DL1	0.0529463	0.643062	0.879622
ACC (n=79)	KIR2DL3	-0.0280657	0.806049	0.89561
ACC (n=79)	KIR2DL4	-0.0454942	0.69054	0.789189
ACC (n=79)	KIR2DS4	0.0465085	0.684002	0.846739
ACC (n=79)	KIR3DL1	-0.0841434	0.460958	0.921915
ACC (n=79)	KIR3DL2	-0.0502867	0.659856	0.851426
ACC (n=79)	KIR3DL3	-0.0734013	0.520306	0.705123
ACC (n=79)	MS4A4A	-0.0289192	0.800272	0.889191
ACC (n=79)	NOS2	0.0171134	0.881007	0.961475
ACC (n=79)	NRP1	0.185954	0.100839	0.130115
ACC (n=79)	PTGS2	0.0512184	0.653953	0.747375
ACC (n=79)	STAT1	0.395594	0.000308027	0.000473888
ACC (n=79)	STAT4	-0.00066943	0.995328	0.995328
ACC (n=79)	STAT5A	0.315263	0.00465471	0.0186189
ACC (n=79)	STAT5B	0.452556	2.82e-05	9.41e-05
ACC (n=79)	STAT6	0.378213	0.000588956	0.00261758
ACC (n=79)	TBX21	-0.122118	0.283663	0.493327
ACC (n=79)	TGFB1	0.118184	0.299577	0.443818
ACC (n=79)	VSIG4	-0.00226387	0.984202	0.984202
BLCA (n=408)	CCL2	0.215574	1.12e-05	7.46e-05
BLCA (n=408)	CCR7	-0.120437	0.0149285	0.141846
BLCA (n=408)	CCR8	0.271968	2.38e-08	1.58e-07
BLCA (n=408)	CD163	0.346051	6.39e-13	1.28e-11
BLCA (n=408)	CD19	0.0517015	0.297499	0.652954
BLCA (n=408)	CD1C	0.109598	0.026853	0.106017
BLCA (n=408)	CD2	0.248476	3.71e-07	3.71e-06
BLCA (n=408)	CD3D	0.195011	7.34e-05	0.00058696
BLCA (n=408)	CD3E	0.23031	2.59e-06	3.1e-05
BLCA (n=408)	CD68	0.343523	9.62e-13	1.92e-11
BLCA (n=408)	CD79A	0.0612143	0.217266	0.57886
BLCA (n=408)	CD86	0.394857	1.13e-16	4.51e-15
BLCA (n=408)	CD8A	0.267814	3.94e-08	5.25e-07
BLCA (n=408)	CD8B	0.196079	6.69e-05	0.000668531
BLCA (n=408)	CEACAM8	-0.0258387	0.602784	0.800614
BLCA (n=408)	CSF1R	0.345871	6.58e-13	1.32e-11
BLCA (n=408)	FOXP3	0.257308	1.36e-07	2.72e-06
BLCA (n=408)	GATA3	-0.337734	2.42e-12	1.93e-11
BLCA (n=408)	HLA-DPA1	0.282919	6.01e-09	6.01e-08
BLCA (n=408)	HLA-DPB1	0.260989	8.87e-08	7.09e-07
BLCA (n=408)	HLA-DQB1	0.28652	3.78e-09	1.51e-07
BLCA (n=408)	HLA-DRA	0.292585	1.7e-09	1.36e-08
BLCA (n=408)	IFNG	0.281758	6.98e-09	2.79e-07
BLCA (n=408)	IL10	0.27639	1.37e-08	1.83e-07
BLCA (n=408)	IL12A	0.276142	1.42e-08	1.42e-07
BLCA (n=408)	IL12B	0.0907974	0.0669252	0.157471
BLCA (n=408)	IL13	0.0364177	0.4632	0.667901
BLCA (n=408)	IRF5	-0.22838	3.15e-06	6.3e-05
BLCA (n=408)	ITGAM	0.274141	1.82e-08	1.04e-07
BLCA (n=408)	ITGAX	0.266917	4.39e-08	1.75e-06
BLCA (n=408)	KIR2DL1	0.126052	0.0108193	0.264713
BLCA (n=408)	KIR2DL3	0.246922	4.4e-07	1.76e-05
BLCA (n=408)	KIR2DL4	0.321385	2.95e-11	1.18e-09
BLCA (n=408)	KIR2DS4	0.272612	2.19e-08	8.78e-07
BLCA (n=408)	KIR3DL1	0.141744	0.00412035	0.115178
BLCA (n=408)	KIR3DL2	0.18344	0.00019485	0.003897
BLCA (n=408)	KIR3DL3	0.13975	0.00468327	0.0936654
BLCA (n=408)	MS4A4A	0.32577	1.53e-11	2.04e-10
BLCA (n=408)	NOS2	0.150027	0.00237901	0.0190321
BLCA (n=408)	NRP1	0.377585	2.84e-15	3.79e-14
BLCA (n=408)	PTGS2	0.0558435	0.260419	0.385806
BLCA (n=408)	STAT1	0.397577	6.66e-17	4.44e-16
BLCA (n=408)	STAT4	0.36546	2.45e-14	3.26e-13
BLCA (n=408)	STAT5A	0.130239	0.00844226	0.0281409
BLCA (n=408)	STAT5B	0.0510631	0.303512	0.441714
BLCA (n=408)	STAT6	-0.0432967	0.383058	0.478822
BLCA (n=408)	TBX21	0.235695	1.48e-06	2.96e-05
BLCA (n=408)	TGFB1	0.288659	2.86e-09	5.71e-08
BLCA (n=408)	VSIG4	0.340787	1.49e-12	5.96e-11
BRCA (n=1100)	CCL2	0.0444801	0.140404	0.222356
BRCA (n=1100)	CCR7	-0.0453791	0.132551	0.331377
BRCA (n=1100)	CCR8	0.210222	1.88e-12	2.5e-11
BRCA (n=1100)	CD163	0.168518	1.88e-08	9.38e-08
BRCA (n=1100)	CD19	-0.0801453	0.00782853	0.0527296
BRCA (n=1100)	CD1C	-0.0302444	0.316255	0.489351
BRCA (n=1100)	CD2	0.0187342	0.534803	0.690068
BRCA (n=1100)	CD3D	-0.0411713	0.172403	0.346037
BRCA (n=1100)	CD3E	-0.0377541	0.210867	0.401652
BRCA (n=1100)	CD68	0.180408	1.68e-09	1.68e-08
BRCA (n=1100)	CD79A	-0.105081	0.00048146	0.00385168
BRCA (n=1100)	CD86	0.207872	3.34e-12	3.34e-11
BRCA (n=1100)	CD8A	-0.00131318	0.9653	0.9653
BRCA (n=1100)	CD8B	-0.0647131	0.031865	0.098046
BRCA (n=1100)	CEACAM8	-0.0151441	0.615857	0.800614
BRCA (n=1100)	CSF1R	0.114194	0.00014734	0.000535781
BRCA (n=1100)	FOXP3	0.0463506	0.124452	0.311129
BRCA (n=1100)	GATA3	0.217676	2.9e-13	3.87e-12
BRCA (n=1100)	HLA-DPA1	0.125411	3.03e-05	0.000134696
BRCA (n=1100)	HLA-DPB1	-0.0127325	0.673152	0.815942
BRCA (n=1100)	HLA-DQB1	0.0140108	0.642518	0.803148
BRCA (n=1100)	HLA-DRA	0.142384	2.13e-06	1.21e-05
BRCA (n=1100)	IFNG	0.0271465	0.368392	0.476219
BRCA (n=1100)	IL10	0.201723	1.45e-11	5.82e-10
BRCA (n=1100)	IL12A	-0.0179775	0.551431	0.689289
BRCA (n=1100)	IL12B	-0.00488791	0.871361	0.942012
BRCA (n=1100)	IL13	-0.0557517	0.0645432	0.358005
BRCA (n=1100)	IRF5	0.0385532	0.201361	0.309786
BRCA (n=1100)	ITGAM	0.229674	1.24e-14	1.65e-13
BRCA (n=1100)	ITGAX	0.0972967	0.00123373	0.00704986
BRCA (n=1100)	KIR2DL1	-0.022952	0.446976	0.744959
BRCA (n=1100)	KIR2DL3	0.0118875	0.693706	0.827353
BRCA (n=1100)	KIR2DL4	-0.0216667	0.472837	0.630449
BRCA (n=1100)	KIR2DS4	-0.0308121	0.307253	0.768133
BRCA (n=1100)	KIR3DL1	-0.0188046	0.533269	0.934889
BRCA (n=1100)	KIR3DL2	-0.022823	0.449535	0.781801
BRCA (n=1100)	KIR3DL3	-0.0282721	0.348861	0.697723
BRCA (n=1100)	MS4A4A	0.172736	8.12e-09	5.42e-08
BRCA (n=1100)	NOS2	-0.0126068	0.676195	0.901593
BRCA (n=1100)	NRP1	0.227321	2.33e-14	1.86e-13
BRCA (n=1100)	PTGS2	0.0115576	0.701795	0.77624
BRCA (n=1100)	STAT1	0.261691	1.11e-18	1.11e-17
BRCA (n=1100)	STAT4	0.0496783	0.099602	0.189718
BRCA (n=1100)	STAT5A	0.0200638	0.506209	0.653172
BRCA (n=1100)	STAT5B	0.152733	3.59e-07	1.59e-06
BRCA (n=1100)	STAT6	0.159073	1.14e-07	1.14e-06
BRCA (n=1100)	TBX21	-0.0537605	0.0747013	0.199203
BRCA (n=1100)	TGFB1	0.0390577	0.19552	0.40298
BRCA (n=1100)	VSIG4	0.135922	6.07e-06	2.21e-05
BRCA-Basal (n=191)	CCL2	0.203441	0.00476159	0.015872
BRCA-Basal (n=191)	CCR7	0.113889	0.116705	0.331377
BRCA-Basal (n=191)	CCR8	0.300362	2.42e-05	8.82e-05
BRCA-Basal (n=191)	CD163	0.312292	1.09e-05	3.64e-05
BRCA-Basal (n=191)	CD19	0.0294247	0.686158	0.854353
BRCA-Basal (n=191)	CD1C	0.101392	0.162813	0.342765
BRCA-Basal (n=191)	CD2	0.119665	0.0991741	0.198348
BRCA-Basal (n=191)	CD3D	0.0534135	0.46303	0.728415
BRCA-Basal (n=191)	CD3E	0.0581565	0.424209	0.65263
BRCA-Basal (n=191)	CD68	0.257914	0.000315564	0.000970968
BRCA-Basal (n=191)	CD79A	0.026662	0.714274	0.858099
BRCA-Basal (n=191)	CD86	0.267918	0.000178866	0.000397481
BRCA-Basal (n=191)	CD8A	0.0859844	0.23692	0.430764
BRCA-Basal (n=191)	CD8B	0.066778	0.358693	0.573909
BRCA-Basal (n=191)	CEACAM8	0.00642353	0.929723	0.979979
BRCA-Basal (n=191)	CSF1R	0.260197	0.000277753	0.000854625
BRCA-Basal (n=191)	FOXP3	0.129545	0.0740784	0.238008
BRCA-Basal (n=191)	GATA3	-0.0782206	0.282114	0.47019
BRCA-Basal (n=191)	HLA-DPA1	0.191907	0.00782413	0.0240742
BRCA-Basal (n=191)	HLA-DPB1	0.125406	0.0838797	0.192435
BRCA-Basal (n=191)	HLA-DQB1	0.0785857	0.279867	0.430564
BRCA-Basal (n=191)	HLA-DRA	0.200348	0.00545401	0.013635
BRCA-Basal (n=191)	IFNG	0.139265	0.0546792	0.0950942
BRCA-Basal (n=191)	IL10	0.299204	2.61e-05	9.51e-05
BRCA-Basal (n=191)	IL12A	0.0332969	0.647471	0.761731
BRCA-Basal (n=191)	IL12B	0.166271	0.021513	0.0592415
BRCA-Basal (n=191)	IL13	0.110921	0.12661	0.460399
BRCA-Basal (n=191)	IRF5	0.106873	0.141144	0.256626
BRCA-Basal (n=191)	ITGAM	0.240261	0.000814416	0.0023269
BRCA-Basal (n=191)	ITGAX	0.179617	0.0129072	0.0573652
BRCA-Basal (n=191)	KIR2DL1	-0.000595898	0.993472	0.993472
BRCA-Basal (n=191)	KIR2DL3	0.0847132	0.24395	0.644711
BRCA-Basal (n=191)	KIR2DL4	0.0735789	0.31174	0.566801
BRCA-Basal (n=191)	KIR2DS4	-0.0292979	0.687439	0.846739
BRCA-Basal (n=191)	KIR3DL1	0.118609	0.102213	0.371684
BRCA-Basal (n=191)	KIR3DL2	0.110023	0.129731	0.459501
BRCA-Basal (n=191)	KIR3DL3	0.0973207	0.180456	0.534861
BRCA-Basal (n=191)	MS4A4A	0.273298	0.000130586	0.00034823
BRCA-Basal (n=191)	NOS2	0.0596282	0.412559	0.717495
BRCA-Basal (n=191)	NRP1	0.27669	0.000106737	0.000304962
BRCA-Basal (n=191)	PTGS2	0.274935	0.000118518	0.000677243
BRCA-Basal (n=191)	STAT1	0.34277	1.21e-06	2.31e-06
BRCA-Basal (n=191)	STAT4	0.244244	0.000661438	0.00229463
BRCA-Basal (n=191)	STAT5A	0.019606	0.78777	0.851644
BRCA-Basal (n=191)	STAT5B	0.0526867	0.469147	0.568663
BRCA-Basal (n=191)	STAT6	0.241392	0.000767946	0.00307179
BRCA-Basal (n=191)	TBX21	0.094339	0.194243	0.388486
BRCA-Basal (n=191)	TGFB1	0.148844	0.0398762	0.10613
BRCA-Basal (n=191)	VSIG4	0.221991	0.00202566	0.00540175
BRCA-Her2 (n=82)	CCL2	-0.0525571	0.63911	0.710123
BRCA-Her2 (n=82)	CCR7	-0.2403	0.0296621	0.197747
BRCA-Her2 (n=82)	CCR8	-0.00893547	0.936497	0.936497
BRCA-Her2 (n=82)	CD163	0.0465929	0.677655	0.797241
BRCA-Her2 (n=82)	CD19	-0.269502	0.0143466	0.0717328
BRCA-Her2 (n=82)	CD1C	-0.236059	0.0327558	0.108898
BRCA-Her2 (n=82)	CD2	-0.195938	0.0776981	0.163575
BRCA-Her2 (n=82)	CD3D	-0.222712	0.0443131	0.118168
BRCA-Her2 (n=82)	CD3E	-0.250705	0.0230994	0.0839977
BRCA-Her2 (n=82)	CD68	-0.0226489	0.839939	0.839939
BRCA-Her2 (n=82)	CD79A	-0.256081	0.0202232	0.101116
BRCA-Her2 (n=82)	CD86	0.0555175	0.62032	0.708937
BRCA-Her2 (n=82)	CD8A	-0.162417	0.144878	0.340889
BRCA-Her2 (n=82)	CD8B	-0.162373	0.144987	0.289974
BRCA-Her2 (n=82)	CEACAM8	0.151673	0.17375	0.515339
BRCA-Her2 (n=82)	CSF1R	0.0374071	0.738642	0.820713
BRCA-Her2 (n=82)	FOXP3	-0.152012	0.172778	0.363744
BRCA-Her2 (n=82)	GATA3	0.248767	0.0242178	0.0880647
BRCA-Her2 (n=82)	HLA-DPA1	-0.0564535	0.614429	0.792811
BRCA-Her2 (n=82)	HLA-DPB1	-0.157998	0.156282	0.297679
BRCA-Her2 (n=82)	HLA-DQB1	-0.0198191	0.859719	0.979379
BRCA-Her2 (n=82)	HLA-DRA	-0.0534931	0.633144	0.752502
BRCA-Her2 (n=82)	IFNG	-0.087109	0.436465	0.488165
BRCA-Her2 (n=82)	IL10	-0.0436108	0.69725	0.871563
BRCA-Her2 (n=82)	IL12A	0.00351544	0.974994	0.995343
BRCA-Her2 (n=82)	IL12B	-0.124819	0.263863	0.376947
BRCA-Her2 (n=82)	IL13	-0.151356	0.174661	0.519128
BRCA-Her2 (n=82)	IRF5	-0.0402368	0.719661	0.84666
BRCA-Her2 (n=82)	ITGAM	0.00035916	0.997445	0.997445
BRCA-Her2 (n=82)	ITGAX	-0.0944809	0.398492	0.613065
BRCA-Her2 (n=82)	KIR2DL1	-0.0122542	0.91299	0.971702
BRCA-Her2 (n=82)	KIR2DL3	-0.127525	0.253566	0.644711
BRCA-Her2 (n=82)	KIR2DL4	-0.236328	0.032552	0.108507
BRCA-Her2 (n=82)	KIR2DS4	-0.21057	0.0575815	0.43412
BRCA-Her2 (n=82)	KIR3DL1	-0.195095	0.0790099	0.316039
BRCA-Her2 (n=82)	KIR3DL2	-0.297847	0.00657387	0.0657387
BRCA-Her2 (n=82)	KIR3DL3	-0.0587278	0.600215	0.726456
BRCA-Her2 (n=82)	MS4A4A	0.0635061	0.570839	0.671576
BRCA-Her2 (n=82)	NOS2	-0.0651168	0.56109	0.826202
BRCA-Her2 (n=82)	NRP1	0.183074	0.0997023	0.130115
BRCA-Her2 (n=82)	PTGS2	0.138668	0.214077	0.342524
BRCA-Her2 (n=82)	STAT1	0.0871889	0.436043	0.471398
BRCA-Her2 (n=82)	STAT4	-0.252315	0.0222032	0.0522429
BRCA-Her2 (n=82)	STAT5A	0.00488676	0.965245	0.965245
BRCA-Her2 (n=82)	STAT5B	0.156474	0.160365	0.267275
BRCA-Her2 (n=82)	STAT6	0.0864052	0.440194	0.533568
BRCA-Her2 (n=82)	TBX21	-0.208824	0.0597315	0.170662
BRCA-Her2 (n=82)	TGFB1	0.0440243	0.694521	0.77169
BRCA-Her2 (n=82)	VSIG4	0.162808	0.143898	0.230236
BRCA-LumA (n=568)	CCL2	0.0889849	0.0339816	0.0755147
BRCA-LumA (n=568)	CCR7	-0.00701452	0.86752	0.971022
BRCA-LumA (n=568)	CCR8	0.217002	1.76e-07	8.82e-07
BRCA-LumA (n=568)	CD163	0.197696	2.05e-06	8.21e-06
BRCA-LumA (n=568)	CD19	-0.0282851	0.5011	0.80176
BRCA-LumA (n=568)	CD1C	0.0282705	0.50132	0.626649
BRCA-LumA (n=568)	CD2	0.0626222	0.136057	0.243392
BRCA-LumA (n=568)	CD3D	0.0090984	0.828702	0.872318
BRCA-LumA (n=568)	CD3E	0.0110589	0.792557	0.844921
BRCA-LumA (n=568)	CD68	0.21036	4.21e-07	1.91e-06
BRCA-LumA (n=568)	CD79A	-0.0512942	0.22224	0.57886
BRCA-LumA (n=568)	CD86	0.268146	8.25e-11	5.5e-10
BRCA-LumA (n=568)	CD8A	0.037799	0.36855	0.567001
BRCA-LumA (n=568)	CD8B	-0.0108429	0.79652	0.895577
BRCA-LumA (n=568)	CEACAM8	0.0381489	0.364132	0.710056
BRCA-LumA (n=568)	CSF1R	0.166713	6.54e-05	0.000290643
BRCA-LumA (n=568)	FOXP3	0.108654	0.00955604	0.0424713
BRCA-LumA (n=568)	GATA3	0.0908436	0.030406	0.101353
BRCA-LumA (n=568)	HLA-DPA1	0.186173	7.96e-06	3.98e-05
BRCA-LumA (n=568)	HLA-DPB1	0.029531	0.482425	0.665414
BRCA-LumA (n=568)	HLA-DQB1	0.0715986	0.0882277	0.235274
BRCA-LumA (n=568)	HLA-DRA	0.217977	1.55e-07	1.03e-06
BRCA-LumA (n=568)	IFNG	0.0329795	0.432762	0.488165
BRCA-LumA (n=568)	IL10	0.224117	6.72e-08	3.84e-07
BRCA-LumA (n=568)	IL12A	0.0747824	0.0749388	0.149878
BRCA-LumA (n=568)	IL12B	0.0153686	0.714745	0.816851
BRCA-LumA (n=568)	IL13	-0.0487629	0.245933	0.546518
BRCA-LumA (n=568)	IRF5	0.091478	0.0292617	0.0900361
BRCA-LumA (n=568)	ITGAM	0.316986	1.01e-14	1.65e-13
BRCA-LumA (n=568)	ITGAX	0.135538	0.0012034	0.00704986
BRCA-LumA (n=568)	KIR2DL1	-0.0173428	0.680012	0.879622
BRCA-LumA (n=568)	KIR2DL3	0.0252248	0.548541	0.78363
BRCA-LumA (n=568)	KIR2DL4	-0.0277932	0.508575	0.656226
BRCA-LumA (n=568)	KIR2DS4	-0.0162841	0.69856	0.846739
BRCA-LumA (n=568)	KIR3DL1	-0.00394617	0.925235	0.956325
BRCA-LumA (n=568)	KIR3DL2	0.0234164	0.57758	0.851426
BRCA-LumA (n=568)	KIR3DL3	-0.0437024	0.298455	0.663234
BRCA-LumA (n=568)	MS4A4A	0.175635	2.56e-05	8.53e-05
BRCA-LumA (n=568)	NOS2	0.0454937	0.27907	0.656635
BRCA-LumA (n=568)	NRP1	0.267965	8.51e-11	5.67e-10
BRCA-LumA (n=568)	PTGS2	0.0792901	0.0589572	0.107195
BRCA-LumA (n=568)	STAT1	0.29223	1.2e-12	5.35e-12
BRCA-LumA (n=568)	STAT4	0.0872241	0.0376935	0.0837634
BRCA-LumA (n=568)	STAT5A	0.177088	2.19e-05	0.000145863
BRCA-LumA (n=568)	STAT5B	0.231276	2.47e-08	1.97e-07
BRCA-LumA (n=568)	STAT6	0.166712	6.54e-05	0.000327009
BRCA-LumA (n=568)	TBX21	-0.0202503	0.630085	0.767574
BRCA-LumA (n=568)	TGFB1	-0.00743582	0.859644	0.902607
BRCA-LumA (n=568)	VSIG4	0.170805	4.28e-05	0.000142621
BRCA-LumB (n=219)	CCL2	0.110937	0.10155	0.193429
BRCA-LumB (n=219)	CCR7	-0.0609732	0.369189	0.619219
BRCA-LumB (n=219)	CCR8	0.195939	0.00359913	0.00869008
BRCA-LumB (n=219)	CD163	0.138512	0.0405664	0.073757
BRCA-LumB (n=219)	CD19	-0.0734708	0.279026	0.652954
BRCA-LumB (n=219)	CD1C	0.0437078	0.51995	0.630243
BRCA-LumB (n=219)	CD2	0.0712991	0.29352	0.469633
BRCA-LumB (n=219)	CD3D	0.0193483	0.775861	0.872318
BRCA-LumB (n=219)	CD3E	0.0384818	0.571101	0.736905
BRCA-LumB (n=219)	CD68	0.139815	0.0386965	0.077393
BRCA-LumB (n=219)	CD79A	-0.0889291	0.189824	0.57886
BRCA-LumB (n=219)	CD86	0.188352	0.00516627	0.00898481
BRCA-LumB (n=219)	CD8A	0.0256041	0.706323	0.784803
BRCA-LumB (n=219)	CD8B	-0.0165663	0.807407	0.895577
BRCA-LumB (n=219)	CEACAM8	-0.042332	0.533186	0.800614
BRCA-LumB (n=219)	CSF1R	0.0998058	0.140962	0.234937
BRCA-LumB (n=219)	FOXP3	0.0384002	0.571919	0.691564
BRCA-LumB (n=219)	GATA3	0.154021	0.0226148	0.0880647
BRCA-LumB (n=219)	HLA-DPA1	0.096657	0.153999	0.246398
BRCA-LumB (n=219)	HLA-DPB1	0.00450375	0.947164	0.947164
BRCA-LumB (n=219)	HLA-DQB1	0.0425286	0.531284	0.694417
BRCA-LumB (n=219)	HLA-DRA	0.14905	0.0274226	0.0476914
BRCA-LumB (n=219)	IFNG	0.122413	0.0706096	0.117683
BRCA-LumB (n=219)	IL10	0.190273	0.00472034	0.00993755
BRCA-LumB (n=219)	IL12A	0.147106	0.029528	0.0656179
BRCA-LumB (n=219)	IL12B	0.00869764	0.898165	0.945437
BRCA-LumB (n=219)	IL13	-0.0713031	0.293493	0.617881
BRCA-LumB (n=219)	IRF5	-0.126987	0.0606436	0.134764
BRCA-LumB (n=219)	ITGAM	0.235923	0.000429612	0.00143204
BRCA-LumB (n=219)	ITGAX	0.0995316	0.142063	0.315696
BRCA-LumB (n=219)	KIR2DL1	0.102919	0.12892	0.4688
BRCA-LumB (n=219)	KIR2DL3	0.0628522	0.354591	0.644711
BRCA-LumB (n=219)	KIR2DL4	0.123959	0.0671016	0.167754
BRCA-LumB (n=219)	KIR2DS4	0.125537	0.0636691	0.43412
BRCA-LumB (n=219)	KIR3DL1	0.0212999	0.753945	0.942432
BRCA-LumB (n=219)	KIR3DL2	-0.0213825	0.753021	0.909984
BRCA-LumB (n=219)	KIR3DL3	-0.0321918	0.635649	0.726456
BRCA-LumB (n=219)	MS4A4A	0.18916	0.0049743	0.00947487
BRCA-LumB (n=219)	NOS2	-0.00533435	0.937438	0.961475
BRCA-LumB (n=219)	NRP1	0.237689	0.000387677	0.000775355
BRCA-LumB (n=219)	PTGS2	0.17635	0.0089141	0.0254689
BRCA-LumB (n=219)	STAT1	0.168851	0.0123335	0.0170117
BRCA-LumB (n=219)	STAT4	0.0976841	0.14965	0.260261
BRCA-LumB (n=219)	STAT5A	-0.01209	0.858803	0.904003
BRCA-LumB (n=219)	STAT5B	0.069029	0.309199	0.441714
BRCA-LumB (n=219)	STAT6	0.106179	0.117175	0.195292
BRCA-LumB (n=219)	TBX21	0.00120306	0.985877	0.985877
BRCA-LumB (n=219)	TGFB1	0.0286152	0.673661	0.77169
BRCA-LumB (n=219)	VSIG4	0.128996	0.0566493	0.0985205
CESC (n=306)	CCL2	0.0601616	0.294159	0.435791
CESC (n=306)	CCR7	0.00300625	0.958232	0.971022
CESC (n=306)	CCR8	0.0401278	0.484328	0.60541
CESC (n=306)	CD163	0.0255588	0.656075	0.795242
CESC (n=306)	CD19	-0.0160968	0.779136	0.854353
CESC (n=306)	CD1C	0.0572023	0.318593	0.489351
CESC (n=306)	CD2	0.0281186	0.624164	0.71333
CESC (n=306)	CD3D	0.0311902	0.586783	0.784719
CESC (n=306)	CD3E	0.0144602	0.801097	0.844921
CESC (n=306)	CD68	-0.0149896	0.793975	0.814334
CESC (n=306)	CD79A	-0.0405779	0.479436	0.691152
CESC (n=306)	CD86	0.0147161	0.797652	0.832313
CESC (n=306)	CD8A	0.0352987	0.538462	0.652681
CESC (n=306)	CD8B	0.0758931	0.185482	0.337239
CESC (n=306)	CEACAM8	-0.0230554	0.687899	0.812972
CESC (n=306)	CSF1R	0.0671035	0.241861	0.347599
CESC (n=306)	FOXP3	0.0402847	0.48262	0.603274
CESC (n=306)	GATA3	-0.0242276	0.672925	0.841156
CESC (n=306)	HLA-DPA1	0.135488	0.0177249	0.0475288
CESC (n=306)	HLA-DPB1	0.12121	0.0340527	0.104778
CESC (n=306)	HLA-DQB1	0.118992	0.0374905	0.124968
CESC (n=306)	HLA-DRA	0.162566	0.00435681	0.0116182
CESC (n=306)	IFNG	0.044366	0.439349	0.488165
CESC (n=306)	IL10	0.0944847	0.0989969	0.158395
CESC (n=306)	IL12A	0.155295	0.0064895	0.0162237
CESC (n=306)	IL12B	0.074896	0.191342	0.312991
CESC (n=306)	IL13	-0.00569251	0.921002	0.944617
CESC (n=306)	IRF5	-0.0922834	0.107151	0.214301
CESC (n=306)	ITGAM	0.0880404	0.124352	0.216264
CESC (n=306)	ITGAX	-0.00430772	0.940178	0.964703
CESC (n=306)	KIR2DL1	0.0514372	0.369882	0.720968
CESC (n=306)	KIR2DL3	0.0186104	0.745753	0.852289
CESC (n=306)	KIR2DL4	0.00901253	0.875235	0.932264
CESC (n=306)	KIR2DS4	0.0485645	0.397244	0.773819
CESC (n=306)	KIR3DL1	-0.0626679	0.274469	0.686172
CESC (n=306)	KIR3DL2	-0.0135812	0.812957	0.909984
CESC (n=306)	KIR3DL3	-0.0285171	0.619256	0.726456
CESC (n=306)	MS4A4A	0.00873961	0.878983	0.937324
CESC (n=306)	NOS2	0.0118878	0.835926	0.961475
CESC (n=306)	NRP1	-0.018792	0.743358	0.762419
CESC (n=306)	PTGS2	0.106546	0.0626777	0.109005
CESC (n=306)	STAT1	0.135242	0.0179343	0.023141
CESC (n=306)	STAT4	-0.00280124	0.961078	0.985721
CESC (n=306)	STAT5A	0.0266866	0.641933	0.759373
CESC (n=306)	STAT5B	-0.0451961	0.430827	0.538534
CESC (n=306)	STAT6	0.119792	0.0362176	0.0724352
CESC (n=306)	TBX21	0.025609	0.655442	0.771108
CESC (n=306)	TGFB1	-0.00275517	0.961717	0.961717
CESC (n=306)	VSIG4	-0.0189432	0.741367	0.872196
CHOL (n=36)	CCL2	0.271557	0.109131	0.19842
CHOL (n=36)	CCR7	-0.021879	0.899212	0.971022
CHOL (n=36)	CCR8	-0.10999	0.523087	0.634045
CHOL (n=36)	CD163	0.0939511	0.58574	0.732174
CHOL (n=36)	CD19	-0.130562	0.447864	0.80176
CHOL (n=36)	CD1C	-0.0718332	0.677171	0.789882
CHOL (n=36)	CD2	-0.0561133	0.74514	0.805557
CHOL (n=36)	CD3D	0.0844273	0.624444	0.784719
CHOL (n=36)	CD3E	-0.0324324	0.851052	0.851052
CHOL (n=36)	CD68	0.0607465	0.724883	0.783657
CHOL (n=36)	CD79A	-0.0888031	0.606529	0.782618
CHOL (n=36)	CD86	0.041184	0.811505	0.832313
CHOL (n=36)	CD8A	-0.030888	0.858071	0.91396
CHOL (n=36)	CD8B	-0.300901	0.0745415	0.198777
CHOL (n=36)	CEACAM8	0.0460301	0.789796	0.855613
CHOL (n=36)	CSF1R	0.0429858	0.803417	0.868559
CHOL (n=36)	FOXP3	-0.12381	0.471885	0.603274
CHOL (n=36)	GATA3	-0.0046332	0.978605	0.978605
CHOL (n=36)	HLA-DPA1	-0.0604891	0.726003	0.854122
CHOL (n=36)	HLA-DPB1	0.020592	0.905114	0.947164
CHOL (n=36)	HLA-DQB1	-0.106049	0.538173	0.694417
CHOL (n=36)	HLA-DRA	-0.0329472	0.848715	0.872674
CHOL (n=36)	IFNG	-0.150494	0.380975	0.476219
CHOL (n=36)	IL10	-0.212626	0.213121	0.327878
CHOL (n=36)	IL12A	-0.262694	0.121655	0.202758
CHOL (n=36)	IL12B	-0.0979587	0.569777	0.690639
CHOL (n=36)	IL13	0.0483649	0.779392	0.845085
CHOL (n=36)	IRF5	-0.018018	0.91693	0.991276
CHOL (n=36)	ITGAM	0.271815	0.108782	0.21445
CHOL (n=36)	ITGAX	0.0926641	0.590907	0.787876
CHOL (n=36)	KIR2DL1	0.3024	0.0730369	0.365184
CHOL (n=36)	KIR2DL3	-0.0781572	0.650486	0.813107
CHOL (n=36)	KIR2DL4	-0.228075	0.18094	0.380927
CHOL (n=36)	KIR2DS4	0.0899594	0.601832	0.830113
CHOL (n=36)	KIR3DL1	-0.133759	0.436726	0.919422
CHOL (n=36)	KIR3DL2	0.183328	0.284505	0.598958
CHOL (n=36)	KIR3DL3	-0.033153	0.847781	0.869519
CHOL (n=36)	MS4A4A	0.0226512	0.895674	0.937324
CHOL (n=36)	NOS2	0.0208494	0.903933	0.961475
CHOL (n=36)	NRP1	0.311454	0.0644481	0.0991509
CHOL (n=36)	PTGS2	-0.106821	0.535201	0.690583
CHOL (n=36)	STAT1	0.128958	0.45351	0.477379
CHOL (n=36)	STAT4	-0.103218	0.549138	0.686423
CHOL (n=36)	STAT5A	0.0226512	0.895674	0.91864
CHOL (n=36)	STAT5B	0.0496783	0.773555	0.821615
CHOL (n=36)	STAT6	0.325097	0.0530325	0.0964226
CHOL (n=36)	TBX21	0.0465894	0.7873	0.828737
CHOL (n=36)	TGFB1	0.340026	0.0424522	0.10613
CHOL (n=36)	VSIG4	0.0939511	0.58574	0.742761
COAD (n=458)	CCL2	0.207801	7.32e-06	5.86e-05
COAD (n=458)	CCR7	0.0033347	0.943262	0.971022
COAD (n=458)	CCR8	0.0813313	0.0820892	0.15636
COAD (n=458)	CD163	0.092291	0.0483896	0.0841559
COAD (n=458)	CD19	0.0135666	0.772154	0.854353
COAD (n=458)	CD1C	0.0699706	0.134868	0.317337
COAD (n=458)	CD2	0.130496	0.00515692	0.0206277
COAD (n=458)	CD3D	0.0422566	0.366917	0.667122
COAD (n=458)	CD3E	0.0301331	0.520055	0.717317
COAD (n=458)	CD68	-0.0593772	0.204664	0.314868
COAD (n=458)	CD79A	-0.0161851	0.729754	0.858099
COAD (n=458)	CD86	0.152256	0.00108081	0.00216162
COAD (n=458)	CD8A	0.0426059	0.362967	0.567001
COAD (n=458)	CD8B	0.0168837	0.718574	0.845381
COAD (n=458)	CEACAM8	-0.0150271	0.748413	0.833946
COAD (n=458)	CSF1R	-0.039682	0.396858	0.466892
COAD (n=458)	FOXP3	-0.0519238	0.267461	0.455516
COAD (n=458)	GATA3	-0.0177739	0.704414	0.852798
COAD (n=458)	HLA-DPA1	0.0422908	0.366529	0.523613
COAD (n=458)	HLA-DPB1	-0.0780635	0.0951942	0.200409
COAD (n=458)	HLA-DQB1	0.0346565	0.459374	0.656249
COAD (n=458)	HLA-DRA	0.0666932	0.154162	0.220232
COAD (n=458)	IFNG	0.18378	7.62e-05	0.000451604
COAD (n=458)	IL10	0.124848	0.00747208	0.0149442
COAD (n=458)	IL12A	0.168913	0.000282164	0.00112866
COAD (n=458)	IL12B	0.139053	0.00286164	0.010406
COAD (n=458)	IL13	0.11354	0.0150535	0.150535
COAD (n=458)	IRF5	0.0572647	0.221264	0.327799
COAD (n=458)	ITGAM	-0.0393857	0.400396	0.471054
COAD (n=458)	ITGAX	0.0310688	0.507174	0.69955
COAD (n=458)	KIR2DL1	0.00765736	0.870181	0.971702
COAD (n=458)	KIR2DL3	0.0447527	0.339268	0.644711
COAD (n=458)	KIR2DL4	0.0340038	0.467879	0.630449
COAD (n=458)	KIR2DS4	0.101952	0.02914	0.388533
COAD (n=458)	KIR3DL1	0.00947184	0.839794	0.956325
COAD (n=458)	KIR3DL2	-0.0280665	0.549088	0.844751
COAD (n=458)	KIR3DL3	-0.0705751	0.131522	0.534861
COAD (n=458)	MS4A4A	0.117851	0.0116021	0.0210947
COAD (n=458)	NOS2	-0.0509024	0.276998	0.656635
COAD (n=458)	NRP1	0.15519	0.000861169	0.00164032
COAD (n=458)	PTGS2	0.105569	0.0238572	0.0561346
COAD (n=458)	STAT1	0.269256	4.77e-09	1.47e-08
COAD (n=458)	STAT4	0.141396	0.00242139	0.00691825
COAD (n=458)	STAT5A	-0.0673668	0.150035	0.230823
COAD (n=458)	STAT5B	0.141229	0.00245063	0.00612657
COAD (n=458)	STAT6	-0.120772	0.00968023	0.0258139
COAD (n=458)	TBX21	0.0645282	0.168009	0.353704
COAD (n=458)	TGFB1	-0.0555005	0.235847	0.419038
COAD (n=458)	VSIG4	0.0574451	0.219811	0.33817
DLBC (n=48)	CCL2	-0.00607903	0.96729	0.971466
DLBC (n=48)	CCR7	-0.131893	0.371531	0.619219
DLBC (n=48)	CCR8	0.0613159	0.678873	0.733917
DLBC (n=48)	CD163	-0.00434216	0.976633	0.976633
DLBC (n=48)	CD19	0.0102041	0.945122	0.945122
DLBC (n=48)	CD1C	-0.13287	0.367968	0.490624
DLBC (n=48)	CD2	-0.284412	0.0500905	0.11786
DLBC (n=48)	CD3D	-0.311442	0.0311805	0.0890873
DLBC (n=48)	CD3E	-0.341728	0.0174442	0.0775298
DLBC (n=48)	CD68	-0.0388624	0.79313	0.814334
DLBC (n=48)	CD79A	0.00130265	0.992989	0.992989
DLBC (n=48)	CD86	0.259878	0.0744531	0.106362
DLBC (n=48)	CD8A	-0.194312	0.185703	0.388521
DLBC (n=48)	CD8B	-0.119084	0.420149	0.622442
DLBC (n=48)	CEACAM8	-0.00206434	0.98889	0.98889
DLBC (n=48)	CSF1R	-0.0306122	0.836365	0.880384
DLBC (n=48)	FOXP3	-0.0617673	0.676639	0.752201
DLBC (n=48)	GATA3	-0.213309	0.145474	0.342293
DLBC (n=48)	HLA-DPA1	-0.0865176	0.558743	0.744991
DLBC (n=48)	HLA-DPB1	-0.216891	0.138674	0.277349
DLBC (n=48)	HLA-DQB1	-0.200065	0.172761	0.329069
DLBC (n=48)	HLA-DRA	-0.129396	0.380733	0.491268
DLBC (n=48)	IFNG	-0.163482	0.266881	0.39538
DLBC (n=48)	IL10	-0.00553626	0.97021	0.995087
DLBC (n=48)	IL12A	-0.203127	0.166147	0.265835
DLBC (n=48)	IL12B	-0.186872	0.203444	0.312991
DLBC (n=48)	IL13	0.127364	0.388322	0.653138
DLBC (n=48)	IRF5	0.0367998	0.803887	0.918728
DLBC (n=48)	ITGAM	0.00835866	0.955035	0.979523
DLBC (n=48)	ITGAX	-0.107577	0.466745	0.666778
DLBC (n=48)	KIR2DL1	-0.306035	0.0343934	0.343934
DLBC (n=48)	KIR2DL3	-0.138533	0.34772	0.644711
DLBC (n=48)	KIR2DL4	0.0763156	0.606172	0.734754
DLBC (n=48)	KIR2DS4	-0.187619	0.201611	0.672035
DLBC (n=48)	KIR3DL1	-0.137041	0.352987	0.794335
DLBC (n=48)	KIR3DL2	-0.279636	0.0542416	0.309952
DLBC (n=48)	KIR3DL3	-0.244891	0.0934288	0.533879
DLBC (n=48)	MS4A4A	-0.00814155	0.956202	0.956202
DLBC (n=48)	NOS2	-0.00597047	0.967874	0.967874
DLBC (n=48)	NRP1	0.0706687	0.633149	0.684486
DLBC (n=48)	PTGS2	-0.0760964	0.60721	0.726221
DLBC (n=48)	STAT1	0.00347373	0.981305	0.981305
DLBC (n=48)	STAT4	-0.18541	0.207067	0.331307
DLBC (n=48)	STAT5A	-0.232523	0.111748	0.186247
DLBC (n=48)	STAT5B	-0.07132	0.630013	0.703735
DLBC (n=48)	STAT6	0.20571	0.160711	0.232218
DLBC (n=48)	TBX21	-0.276921	0.0567224	0.170662
DLBC (n=48)	TGFB1	-0.0711029	0.631058	0.764918
DLBC (n=48)	VSIG4	-0.0359314	0.808427	0.873975
ESCA (n=185)	CCL2	0.0580588	0.432456	0.558008
ESCA (n=185)	CCR7	-0.122838	0.0957586	0.319195
ESCA (n=185)	CCR8	0.0192051	0.795271	0.818687
ESCA (n=185)	CD163	0.00331868	0.96424	0.976633
ESCA (n=185)	CD19	0.0275107	0.710102	0.854353
ESCA (n=185)	CD1C	-0.16821	0.0220948	0.098199
ESCA (n=185)	CD2	-0.030738	0.677888	0.753209
ESCA (n=185)	CD3D	-0.0201224	0.785724	0.872318
ESCA (n=185)	CD3E	-0.035427	0.632121	0.766207
ESCA (n=185)	CD68	0.101183	0.170554	0.296616
ESCA (n=185)	CD79A	-0.0521758	0.4806	0.691152
ESCA (n=185)	CD86	0.0401861	0.587057	0.690656
ESCA (n=185)	CD8A	0.00592472	0.936206	0.960211
ESCA (n=185)	CD8B	-0.0288029	0.697137	0.845015
ESCA (n=185)	CEACAM8	-0.042569	0.565063	0.800614
ESCA (n=185)	CSF1R	-0.0984155	0.18261	0.292176
ESCA (n=185)	FOXP3	-0.0162712	0.826006	0.863337
ESCA (n=185)	GATA3	-0.117702	0.110573	0.276433
ESCA (n=185)	HLA-DPA1	0.010879	0.883154	0.929636
ESCA (n=185)	HLA-DPB1	-0.0495584	0.502915	0.670553
ESCA (n=185)	HLA-DQB1	0.0268015	0.717252	0.861174
ESCA (n=185)	HLA-DRA	0.0179011	0.808896	0.872674
ESCA (n=185)	IFNG	0.119335	0.10568	0.169087
ESCA (n=185)	IL10	0.000164891	0.998223	0.998223
ESCA (n=185)	IL12A	-0.120234	0.103062	0.179238
ESCA (n=185)	IL12B	-0.0955307	0.195834	0.312991
ESCA (n=185)	IL13	-0.0957782	0.194673	0.519128
ESCA (n=185)	IRF5	-0.16369	0.0259894	0.0866314
ESCA (n=185)	ITGAM	0.0835317	0.258295	0.368993
ESCA (n=185)	ITGAX	0.00386642	0.958343	0.964703
ESCA (n=185)	KIR2DL1	0.0242335	0.743346	0.896684
ESCA (n=185)	KIR2DL3	-0.0510981	0.489723	0.753419
ESCA (n=185)	KIR2DL4	0.0592459	0.423089	0.630449
ESCA (n=185)	KIR2DS4	-0.0180976	0.80684	0.896489
ESCA (n=185)	KIR3DL1	-0.00411444	0.955674	0.956325
ESCA (n=185)	KIR3DL2	-0.0129356	0.86127	0.931103
ESCA (n=185)	KIR3DL3	-0.0708719	0.337743	0.697723
ESCA (n=185)	MS4A4A	0.0681153	0.356915	0.494071
ESCA (n=185)	NOS2	-0.0613794	0.406553	0.717495
ESCA (n=185)	NRP1	0.0296027	0.689157	0.725428
ESCA (n=185)	PTGS2	0.0876199	0.235637	0.362518
ESCA (n=185)	STAT1	0.0977162	0.185754	0.218534
ESCA (n=185)	STAT4	0.0218396	0.767939	0.808357
ESCA (n=185)	STAT5A	0.0523047	0.479515	0.639353
ESCA (n=185)	STAT5B	0.0649937	0.379429	0.489586
ESCA (n=185)	STAT6	0.106427	0.149345	0.229761
ESCA (n=185)	TBX21	-0.00636065	0.931523	0.955408
ESCA (n=185)	TGFB1	-0.0111709	0.880042	0.902607
ESCA (n=185)	VSIG4	-0.0199784	0.787221	0.873975
GBM (n=153)	CCL2	-0.0451128	0.57977	0.679918
GBM (n=153)	CCR7	0.103203	0.204274	0.408548
GBM (n=153)	CCR8	-0.0387921	0.63402	0.72182
GBM (n=153)	CD163	0.0295357	0.717038	0.819472
GBM (n=153)	CD19	-0.0984314	0.226092	0.565231
GBM (n=153)	CD1C	0.176416	0.0291548	0.106017
GBM (n=153)	CD2	0.015892	0.845414	0.889909
GBM (n=153)	CD3D	0.0188206	0.817386	0.872318
GBM (n=153)	CD3E	-0.0696025	0.3926	0.62816
GBM (n=153)	CD68	-0.0637523	0.433685	0.547486
GBM (n=153)	CD79A	0.0642722	0.429937	0.691152
GBM (n=153)	CD86	0.0366022	0.6533	0.72224
GBM (n=153)	CD8A	0.0135198	0.868262	0.91396
GBM (n=153)	CD8B	0.0362169	0.656717	0.845015
GBM (n=153)	CEACAM8	0.0469696	0.564253	0.800614
GBM (n=153)	CSF1R	-0.0912475	0.261967	0.361333
GBM (n=153)	FOXP3	-0.0654812	0.421294	0.564828
GBM (n=153)	GATA3	-0.091968	0.258203	0.449048
GBM (n=153)	HLA-DPA1	-0.00658732	0.93559	0.95958
GBM (n=153)	HLA-DPB1	-0.0318075	0.696308	0.819186
GBM (n=153)	HLA-DQB1	0.00801134	0.921707	0.98281
GBM (n=153)	HLA-DRA	0.0153257	0.850857	0.872674
GBM (n=153)	IFNG	0.102879	0.205703	0.316466
GBM (n=153)	IL10	0.0391621	0.630786	0.860355
GBM (n=153)	IL12A	0.000475788	0.995343	0.995343
GBM (n=153)	IL12B	-0.0865159	0.287618	0.396714
GBM (n=153)	IL13	0.0308447	0.705067	0.833715
GBM (n=153)	IRF5	-0.180954	0.025193	0.0866314
GBM (n=153)	ITGAM	-0.17191	0.0336016	0.0746702
GBM (n=153)	ITGAX	-0.175365	0.0301446	0.103696
GBM (n=153)	KIR2DL1	0.0687694	0.398303	0.720968
GBM (n=153)	KIR2DL3	-0.0310441	0.70325	0.827353
GBM (n=153)	KIR2DL4	-0.136776	0.091818	0.20404
GBM (n=153)	KIR2DS4	-0.225015	0.00516742	0.103348
GBM (n=153)	KIR3DL1	-0.0269196	0.741169	0.942432
GBM (n=153)	KIR3DL2	-0.0743121	0.361287	0.656886
GBM (n=153)	KIR3DL3	-0.112978	0.164392	0.534861
GBM (n=153)	MS4A4A	0.128329	0.113909	0.175244
GBM (n=153)	NOS2	-0.0836516	0.303935	0.659129
GBM (n=153)	NRP1	-0.145585	0.0725593	0.107495
GBM (n=153)	PTGS2	0.0294285	0.718022	0.77624
GBM (n=153)	STAT1	0.0104037	0.898438	0.921475
GBM (n=153)	STAT4	0.024282	0.765755	0.808357
GBM (n=153)	STAT5A	-0.239389	0.00288016	0.0128007
GBM (n=153)	STAT5B	0.0717737	0.377967	0.489586
GBM (n=153)	STAT6	-0.129093	0.111754	0.194356
GBM (n=153)	TBX21	0.208268	0.00978316	0.0545841
GBM (n=153)	TGFB1	-0.289849	0.000278885	0.00159363
GBM (n=153)	VSIG4	-0.00481484	0.952898	0.984202
HNSC (n=522)	CCL2	0.131181	0.00267396	0.0097235
HNSC (n=522)	CCR7	0.0665356	0.128964	0.331377
HNSC (n=522)	CCR8	0.126862	0.00369329	0.00869008
HNSC (n=522)	CD163	0.118579	0.00668178	0.0140669
HNSC (n=522)	CD19	0.0603555	0.16854	0.481542
HNSC (n=522)	CD1C	0.0413814	0.345378	0.489351
HNSC (n=522)	CD2	0.171238	8.42e-05	0.000561541
HNSC (n=522)	CD3D	0.168106	0.000113828	0.000650446
HNSC (n=522)	CD3E	0.149714	0.000599765	0.00342723
HNSC (n=522)	CD68	0.0386378	0.378327	0.52183
HNSC (n=522)	CD79A	0.030552	0.486103	0.691152
HNSC (n=522)	CD86	0.200553	3.87e-06	1.41e-05
HNSC (n=522)	CD8A	0.145847	0.000831421	0.0041571
HNSC (n=522)	CD8B	0.125482	0.00408648	0.0181621
HNSC (n=522)	CEACAM8	-0.0205474	0.639516	0.804552
HNSC (n=522)	CSF1R	0.149299	0.000621381	0.00177538
HNSC (n=522)	FOXP3	0.167592	0.000119531	0.000956245
HNSC (n=522)	GATA3	0.0446587	0.308491	0.493586
HNSC (n=522)	HLA-DPA1	0.208454	1.55e-06	1.04e-05
HNSC (n=522)	HLA-DPB1	0.171185	8.47e-05	0.000423329
HNSC (n=522)	HLA-DQB1	0.200959	3.7e-06	4.93e-05
HNSC (n=522)	HLA-DRA	0.20409	2.59e-06	1.29e-05
HNSC (n=522)	IFNG	0.225925	1.82e-07	3.4e-06
HNSC (n=522)	IL10	0.193259	8.71e-06	3.87e-05
HNSC (n=522)	IL12A	0.212345	9.79e-07	6.53e-06
HNSC (n=522)	IL12B	0.15531	0.000368665	0.00163851
HNSC (n=522)	IL13	0.0931119	0.0334302	0.222868
HNSC (n=522)	IRF5	-0.0475188	0.278504	0.397863
HNSC (n=522)	ITGAM	0.0695295	0.112586	0.21445
HNSC (n=522)	ITGAX	0.0602808	0.169069	0.338137
HNSC (n=522)	KIR2DL1	0.108372	0.0132357	0.264713
HNSC (n=522)	KIR2DL3	0.074505	0.0890325	0.59355
HNSC (n=522)	KIR2DL4	0.126676	0.00374415	0.0160882
HNSC (n=522)	KIR2DS4	0.031952	0.466335	0.773819
HNSC (n=522)	KIR3DL1	0.092665	0.0342914	0.20721
HNSC (n=522)	KIR3DL2	0.030944	0.480524	0.800873
HNSC (n=522)	KIR3DL3	0.018837	0.667646	0.731715
HNSC (n=522)	MS4A4A	0.155865	0.000350985	0.000825847
HNSC (n=522)	NOS2	0.0589159	0.178945	0.550599
HNSC (n=522)	NRP1	0.114424	0.00888088	0.0148015
HNSC (n=522)	PTGS2	0.111946	0.01048	0.0279467
HNSC (n=522)	STAT1	0.222104	2.95e-07	6.21e-07
HNSC (n=522)	STAT4	0.212674	9.41e-07	5.38e-06
HNSC (n=522)	STAT5A	0.20451	2.46e-06	1.97e-05
HNSC (n=522)	STAT5B	0.0209256	0.633362	0.703735
HNSC (n=522)	STAT6	0.0665938	0.128629	0.205806
HNSC (n=522)	TBX21	0.158192	0.000285098	0.00285098
HNSC (n=522)	TGFB1	0.0362534	0.408476	0.544635
HNSC (n=522)	VSIG4	0.104316	0.0171196	0.0326088
HNSC-HPV- (n=422)	CCL2	0.133065	0.00618942	0.0190444
HNSC-HPV- (n=422)	CCR7	-0.0293087	0.548225	0.756172
HNSC-HPV- (n=422)	CCR8	0.0812568	0.0955072	0.1661
HNSC-HPV- (n=422)	CD163	0.149019	0.00214547	0.00476771
HNSC-HPV- (n=422)	CD19	-0.040108	0.411184	0.80176
HNSC-HPV- (n=422)	CD1C	-0.039166	0.422267	0.54486
HNSC-HPV- (n=422)	CD2	0.0708852	0.146035	0.243392
HNSC-HPV- (n=422)	CD3D	0.0766387	0.11595	0.257666
HNSC-HPV- (n=422)	CD3E	0.0542832	0.265866	0.462376
HNSC-HPV- (n=422)	CD68	0.0638895	0.190228	0.310595
HNSC-HPV- (n=422)	CD79A	-0.0431127	0.377003	0.691152
HNSC-HPV- (n=422)	CD86	0.203891	2.44e-05	6.97e-05
HNSC-HPV- (n=422)	CD8A	0.0587878	0.228158	0.430764
HNSC-HPV- (n=422)	CD8B	0.0254143	0.602637	0.831224
HNSC-HPV- (n=422)	CEACAM8	-0.125237	0.0100178	0.0785125
HNSC-HPV- (n=422)	CSF1R	0.127283	0.00885418	0.0208334
HNSC-HPV- (n=422)	FOXP3	0.0844598	0.0830996	0.238008
HNSC-HPV- (n=422)	GATA3	0.0363269	0.456706	0.62994
HNSC-HPV- (n=422)	HLA-DPA1	0.152734	0.00165103	0.00660413
HNSC-HPV- (n=422)	HLA-DPB1	0.0992249	0.0416174	0.11098
HNSC-HPV- (n=422)	HLA-DQB1	0.147839	0.00232872	0.0140208
HNSC-HPV- (n=422)	HLA-DRA	0.146895	0.00248557	0.00764789
HNSC-HPV- (n=422)	IFNG	0.172746	0.000363889	0.00161729
HNSC-HPV- (n=422)	IL10	0.217961	6.22e-06	3.11e-05
HNSC-HPV- (n=422)	IL12A	0.130307	0.0073548	0.0173054
HNSC-HPV- (n=422)	IL12B	0.0605805	0.214262	0.317425
HNSC-HPV- (n=422)	IL13	0.0684194	0.16062	0.519128
HNSC-HPV- (n=422)	IRF5	-0.104088	0.0325402	0.092972
HNSC-HPV- (n=422)	ITGAM	-0.0092053	0.85045	0.89521
HNSC-HPV- (n=422)	ITGAX	0.0580523	0.234041	0.377085
HNSC-HPV- (n=422)	KIR2DL1	0.0802937	0.0995144	0.43861
HNSC-HPV- (n=422)	KIR2DL3	-0.00437525	0.928595	0.952405
HNSC-HPV- (n=422)	KIR2DL4	0.0949765	0.051213	0.142548
HNSC-HPV- (n=422)	KIR2DS4	0.00576513	0.906004	0.953688
HNSC-HPV- (n=422)	KIR3DL1	0.0303002	0.534769	0.934889
HNSC-HPV- (n=422)	KIR3DL2	-0.0534292	0.273471	0.598958
HNSC-HPV- (n=422)	KIR3DL3	-0.06243	0.200573	0.534861
HNSC-HPV- (n=422)	MS4A4A	0.182684	0.000160991	0.000402476
HNSC-HPV- (n=422)	NOS2	-0.0824408	0.0907587	0.363035
HNSC-HPV- (n=422)	NRP1	0.178668	0.000225012	0.000485382
HNSC-HPV- (n=422)	PTGS2	0.098387	0.0433795	0.096399
HNSC-HPV- (n=422)	STAT1	0.216136	7.47e-06	1.3e-05
HNSC-HPV- (n=422)	STAT4	0.195637	5.21e-05	0.000231424
HNSC-HPV- (n=422)	STAT5A	0.11648	0.0166717	0.0392276
HNSC-HPV- (n=422)	STAT5B	0.00994996	0.838512	0.838512
HNSC-HPV- (n=422)	STAT6	0.0284482	0.560037	0.658867
HNSC-HPV- (n=422)	TBX21	0.0760904	0.118589	0.279032
HNSC-HPV- (n=422)	TGFB1	0.137343	0.00470722	0.0171172
HNSC-HPV- (n=422)	VSIG4	0.142309	0.00339345	0.00814144
HNSC-HPV+ (n=98)	CCL2	0.14848	0.144531	0.222356
HNSC-HPV+ (n=98)	CCR7	0.163189	0.108374	0.331377
HNSC-HPV+ (n=98)	CCR8	0.143866	0.157569	0.242414
HNSC-HPV+ (n=98)	CD163	-0.0301245	0.768408	0.853787
HNSC-HPV+ (n=98)	CD19	0.078056	0.444887	0.80176
HNSC-HPV+ (n=98)	CD1C	0.102385	0.315767	0.489351
HNSC-HPV+ (n=98)	CD2	0.247059	0.0141856	0.0405304
HNSC-HPV+ (n=98)	CD3D	0.228494	0.0236372	0.0727299
HNSC-HPV+ (n=98)	CD3E	0.216648	0.0321369	0.107123
HNSC-HPV+ (n=98)	CD68	-0.132286	0.194122	0.310595
HNSC-HPV+ (n=98)	CD79A	-0.0679953	0.505888	0.691152
HNSC-HPV+ (n=98)	CD86	0.0565193	0.580417	0.690656
HNSC-HPV+ (n=98)	CD8A	0.245032	0.0150256	0.0462325
HNSC-HPV+ (n=98)	CD8B	0.225969	0.0252668	0.0842227
HNSC-HPV+ (n=98)	CEACAM8	0.0711645	0.486218	0.800614
HNSC-HPV+ (n=98)	CSF1R	0.0827356	0.417985	0.477697
HNSC-HPV+ (n=98)	FOXP3	0.253677	0.0117213	0.046885
HNSC-HPV+ (n=98)	GATA3	0.0443675	0.664438	0.841156
HNSC-HPV+ (n=98)	HLA-DPA1	0.211025	0.0369982	0.0822183
HNSC-HPV+ (n=98)	HLA-DPB1	0.220193	0.0293582	0.104778
HNSC-HPV+ (n=98)	HLA-DQB1	0.210515	0.0374682	0.124968
HNSC-HPV+ (n=98)	HLA-DRA	0.203807	0.0441268	0.0735447
HNSC-HPV+ (n=98)	IFNG	0.261739	0.00923062	0.0205125
HNSC-HPV+ (n=98)	IL10	0.0123112	0.904233	0.995087
HNSC-HPV+ (n=98)	IL12A	0.300142	0.00267609	0.00823412
HNSC-HPV+ (n=98)	IL12B	0.360172	0.000269659	0.00154091
HNSC-HPV+ (n=98)	IL13	0.0708267	0.488295	0.667901
HNSC-HPV+ (n=98)	IRF5	-0.078005	0.445185	0.574433
HNSC-HPV+ (n=98)	ITGAM	0.157712	0.120911	0.216264
HNSC-HPV+ (n=98)	ITGAX	-0.0401596	0.694602	0.89626
HNSC-HPV+ (n=98)	KIR2DL1	0.0389041	0.703698	0.879622
HNSC-HPV+ (n=98)	KIR2DL3	0.139858	0.16959	0.644711
HNSC-HPV+ (n=98)	KIR2DL4	0.0796636	0.435537	0.630449
HNSC-HPV+ (n=98)	KIR2DS4	0.00308296	0.975965	0.986381
HNSC-HPV+ (n=98)	KIR3DL1	0.0142994	0.88886	0.956325
HNSC-HPV+ (n=98)	KIR3DL2	0.0943084	0.355649	0.656886
HNSC-HPV+ (n=98)	KIR3DL3	0.0701259	0.492619	0.705123
HNSC-HPV+ (n=98)	MS4A4A	-0.0464459	0.64973	0.742549
HNSC-HPV+ (n=98)	NOS2	0.281832	0.00493232	0.0328822
HNSC-HPV+ (n=98)	NRP1	0.00645844	0.949674	0.949674
HNSC-HPV+ (n=98)	PTGS2	0.243234	0.0158061	0.0395154
HNSC-HPV+ (n=98)	STAT1	0.275175	0.00610105	0.00903859
HNSC-HPV+ (n=98)	STAT4	0.123756	0.224719	0.345721
HNSC-HPV+ (n=98)	STAT5A	0.261914	0.00918211	0.0282526
HNSC-HPV+ (n=98)	STAT5B	-0.0285051	0.780535	0.821615
HNSC-HPV+ (n=98)	STAT6	0.0948109	0.35308	0.455587
HNSC-HPV+ (n=98)	TBX21	0.246843	0.0142735	0.0634376
HNSC-HPV+ (n=98)	TGFB1	-0.0888434	0.384332	0.530113
HNSC-HPV+ (n=98)	VSIG4	-0.0301118	0.768503	0.873975
KICH (n=66)	CCL2	0.112201	0.369747	0.492996
KICH (n=66)	CCR7	0.0665693	0.595372	0.793829
KICH (n=66)	CCR8	0.116652	0.350941	0.484057
KICH (n=66)	CD163	0.326709	0.0074199	0.0148398
KICH (n=66)	CD19	-0.126844	0.310153	0.652954
KICH (n=66)	CD1C	0.0385069	0.758867	0.820397
KICH (n=66)	CD2	0.0644818	0.606987	0.71333
KICH (n=66)	CD3D	0.0277842	0.824742	0.872318
KICH (n=66)	CD3E	0.0896566	0.474053	0.7023
KICH (n=66)	CD68	0.286755	0.0195772	0.0412152
KICH (n=66)	CD79A	0.0045298	0.971205	0.992989
KICH (n=66)	CD86	0.234026	0.0585893	0.086799
KICH (n=66)	CD8A	0.050287	0.688433	0.784803
KICH (n=66)	CD8B	0.0221898	0.859628	0.904872
KICH (n=66)	CEACAM8	0.241174	0.051084	0.181116
KICH (n=66)	CSF1R	0.198288	0.110485	0.200883
KICH (n=66)	FOXP3	0.221877	0.0733762	0.238008
KICH (n=66)	GATA3	0.0102912	0.934638	0.978605
KICH (n=66)	HLA-DPA1	0.230811	0.0622441	0.11856
KICH (n=66)	HLA-DPB1	0.149734	0.230147	0.383578
KICH (n=66)	HLA-DQB1	0.154786	0.214623	0.365365
KICH (n=66)	HLA-DRA	0.200751	0.10604	0.163138
KICH (n=66)	IFNG	0.08411	0.501935	0.514805
KICH (n=66)	IL10	0.210101	0.0904152	0.150692
KICH (n=66)	IL12A	0.338079	0.00549729	0.0146594
KICH (n=66)	IL12B	-0.206159	0.0967671	0.20372
KICH (n=66)	IL13	0.197187	0.112518	0.450073
KICH (n=66)	IRF5	-0.00219184	0.986065	0.998067
KICH (n=66)	ITGAM	0.173865	0.162667	0.250257
KICH (n=66)	ITGAX	0.155328	0.213001	0.370436
KICH (n=66)	KIR2DL1	0.0716478	0.567536	0.827253
KICH (n=66)	KIR2DL3	-0.117282	0.348327	0.644711
KICH (n=66)	KIR2DL4	-0.114229	0.361104	0.601839
KICH (n=66)	KIR2DS4	0.0921829	0.461635	0.773819
KICH (n=66)	KIR3DL1	-0.0450952	0.719193	0.942432
KICH (n=66)	KIR3DL2	0.176958	0.155203	0.459501
KICH (n=66)	KIR3DL3	-0.0912887	0.46601	0.705123
KICH (n=66)	MS4A4A	0.300157	0.0143396	0.0249385
KICH (n=66)	NOS2	0.0771318	0.53818	0.826202
KICH (n=66)	NRP1	0.347166	0.00429139	0.00780253
KICH (n=66)	PTGS2	0.245882	0.0465845	0.0980726
KICH (n=66)	STAT1	0.600459	9.85e-08	2.32e-07
KICH (n=66)	STAT4	0.0434401	0.729095	0.808357
KICH (n=66)	STAT5A	0.307964	0.011884	0.0339544
KICH (n=66)	STAT5B	0.373928	0.00198285	0.00528761
KICH (n=66)	STAT6	0.0390565	0.755533	0.816792
KICH (n=66)	TBX21	0.0965035	0.440814	0.678175
KICH (n=66)	TGFB1	0.263709	0.0323968	0.0925621
KICH (n=66)	VSIG4	0.388623	0.00126135	0.00360387
KIRC (n=533)	CCL2	0.00702875	0.871391	0.942044
KIRC (n=533)	CCR7	0.00979879	0.821437	0.971022
KIRC (n=533)	CCR8	0.157972	0.00025073	0.000771478
KIRC (n=533)	CD163	0.281212	3.82e-11	3.06e-10
KIRC (n=533)	CD19	-0.0239388	0.581324	0.818348
KIRC (n=533)	CD1C	0.139901	0.00120281	0.0118562
KIRC (n=533)	CD2	0.161187	0.000186222	0.00106413
KIRC (n=533)	CD3D	0.122809	0.00452045	0.0200909
KIRC (n=533)	CD3E	0.099119	0.0221022	0.0839977
KIRC (n=533)	CD68	0.234413	4.36e-08	2.91e-07
KIRC (n=533)	CD79A	-0.0137359	0.751708	0.858099
KIRC (n=533)	CD86	0.271774	1.77e-10	1.01e-09
KIRC (n=533)	CD8A	0.185831	1.58e-05	0.000126058
KIRC (n=533)	CD8B	0.156047	0.000298797	0.00239038
KIRC (n=533)	CEACAM8	-0.0251409	0.562487	0.800614
KIRC (n=533)	CSF1R	0.238959	2.34e-08	1.56e-07
KIRC (n=533)	FOXP3	0.0095297	0.826262	0.863337
KIRC (n=533)	GATA3	-0.0126885	0.770088	0.880101
KIRC (n=533)	HLA-DPA1	0.298133	2.11e-12	4.21e-11
KIRC (n=533)	HLA-DPB1	0.238833	2.38e-08	2.55e-07
KIRC (n=533)	HLA-DQB1	0.126555	0.0034262	0.017131
KIRC (n=533)	HLA-DRA	0.317543	5.96e-14	1.19e-12
KIRC (n=533)	IFNG	0.170129	7.9e-05	0.000451604
KIRC (n=533)	IL10	0.16692	0.000108038	0.000332425
KIRC (n=533)	IL12A	0.135027	0.001782	0.00593999
KIRC (n=533)	IL12B	0.030699	0.479414	0.599268
KIRC (n=533)	IL13	-0.125827	0.00361793	0.144717
KIRC (n=533)	IRF5	0.112441	0.00937564	0.0375026
KIRC (n=533)	ITGAM	0.244746	1.04e-08	6.92e-08
KIRC (n=533)	ITGAX	0.013612	0.753874	0.913787
KIRC (n=533)	KIR2DL1	0.00167299	0.969262	0.993472
KIRC (n=533)	KIR2DL3	0.0336335	0.438407	0.753419
KIRC (n=533)	KIR2DL4	0.0363314	0.402546	0.630449
KIRC (n=533)	KIR2DS4	-0.0201769	0.642094	0.846739
KIRC (n=533)	KIR3DL1	0.0267618	0.537561	0.934889
KIRC (n=533)	KIR3DL2	-0.00364922	0.933016	0.982122
KIRC (n=533)	KIR3DL3	-0.0375024	0.387543	0.705123
KIRC (n=533)	MS4A4A	0.261351	8.99e-10	7.19e-09
KIRC (n=533)	NOS2	0.138103	0.00139256	0.0139256
KIRC (n=533)	NRP1	0.251256	4.06e-09	2.03e-08
KIRC (n=533)	PTGS2	-0.00810061	0.851989	0.851989
KIRC (n=533)	STAT1	0.380611	8.11e-20	1.08e-18
KIRC (n=533)	STAT4	0.0757926	0.0804269	0.160854
KIRC (n=533)	STAT5A	0.235192	3.92e-08	3.92e-07
KIRC (n=533)	STAT5B	0.311348	1.91e-13	2.55e-12
KIRC (n=533)	STAT6	0.188863	1.14e-05	6.49e-05
KIRC (n=533)	TBX21	0.0604198	0.163651	0.353704
KIRC (n=533)	TGFB1	0.0476276	0.272374	0.419038
KIRC (n=533)	VSIG4	0.24301	1.33e-08	8.85e-08
KIRP (n=290)	CCL2	-0.0873234	0.137948	0.222356
KIRP (n=290)	CCR7	0.0787215	0.181267	0.394773
KIRP (n=290)	CCR8	0.0522652	0.375183	0.500244
KIRP (n=290)	CD163	0.0114759	0.845714	0.914286
KIRP (n=290)	CD19	0.0192534	0.744055	0.854353
KIRP (n=290)	CD1C	0.0982817	0.0948213	0.252857
KIRP (n=290)	CD2	0.0478343	0.417059	0.595798
KIRP (n=290)	CD3D	-0.00703407	0.905061	0.925436
KIRP (n=290)	CD3E	-0.0125308	0.831734	0.851052
KIRP (n=290)	CD68	0.142724	0.0149963	0.033325
KIRP (n=290)	CD79A	-0.061155	0.299314	0.657082
KIRP (n=290)	CD86	0.0680093	0.248299	0.320386
KIRP (n=290)	CD8A	0.0498993	0.397211	0.588461
KIRP (n=290)	CD8B	-0.0236888	0.68789	0.845015
KIRP (n=290)	CEACAM8	0.0392023	0.506074	0.800614
KIRP (n=290)	CSF1R	-0.0102202	0.862418	0.884531
KIRP (n=290)	FOXP3	0.0807822	0.170072	0.363744
KIRP (n=290)	GATA3	0.0113762	0.847037	0.941152
KIRP (n=290)	HLA-DPA1	0.0233265	0.69242	0.839297
KIRP (n=290)	HLA-DPB1	-0.00393945	0.946743	0.947164
KIRP (n=290)	HLA-DQB1	-0.0201957	0.731998	0.861174
KIRP (n=290)	HLA-DRA	0.0276088	0.639627	0.752502
KIRP (n=290)	IFNG	0.0519936	0.377673	0.476219
KIRP (n=290)	IL10	0.0208735	0.723364	0.876805
KIRP (n=290)	IL12A	0.171895	0.00331923	0.00948353
KIRP (n=290)	IL12B	0.0769357	0.191401	0.312991
KIRP (n=290)	IL13	0.0710511	0.227719	0.535809
KIRP (n=290)	IRF5	0.00961355	0.870511	0.967234
KIRP (n=290)	ITGAM	0.0860865	0.143636	0.229817
KIRP (n=290)	ITGAX	0.00581335	0.921479	0.964703
KIRP (n=290)	KIR2DL1	0.017846	0.762181	0.896684
KIRP (n=290)	KIR2DL3	-0.00271871	0.963232	0.963232
KIRP (n=290)	KIR2DL4	0.00435547	0.941129	0.941129
KIRP (n=290)	KIR2DS4	0.0177293	0.763691	0.872789
KIRP (n=290)	KIR3DL1	0.0215058	0.715343	0.942432
KIRP (n=290)	KIR3DL2	-0.0135635	0.818099	0.909984
KIRP (n=290)	KIR3DL3	-0.0428691	0.467094	0.705123
KIRP (n=290)	MS4A4A	0.00637721	0.913891	0.937324
KIRP (n=290)	NOS2	0.0542805	0.357024	0.683911
KIRP (n=290)	NRP1	0.436292	6.62e-15	6.62e-14
KIRP (n=290)	PTGS2	0.0539837	0.359663	0.496088
KIRP (n=290)	STAT1	0.466478	4.48e-17	3.59e-16
KIRP (n=290)	STAT4	0.186713	0.00140314	0.00431735
KIRP (n=290)	STAT5A	0.0513474	0.383638	0.542905
KIRP (n=290)	STAT5B	0.401189	1.22e-12	1.22e-11
KIRP (n=290)	STAT6	0.310202	6.92e-08	9.22e-07
KIRP (n=290)	TBX21	0.0396749	0.500956	0.715651
KIRP (n=290)	TGFB1	0.0681655	0.247211	0.419038
KIRP (n=290)	VSIG4	0.0025406	0.965639	0.984202
LGG (n=516)	CCL2	0.00278113	0.949749	0.971466
LGG (n=516)	CCR7	0.0581118	0.187517	0.394773
LGG (n=516)	CCR8	0.15803	0.000313694	0.000896267
LGG (n=516)	CD163	0.24571	1.56e-08	8.91e-08
LGG (n=516)	CD19	0.0536161	0.224044	0.565231
LGG (n=516)	CD1C	0.0907483	0.0393357	0.112388
LGG (n=516)	CD2	0.0647963	0.141598	0.243392
LGG (n=516)	CD3D	0.0380499	0.388389	0.675458
LGG (n=516)	CD3E	0.0409711	0.352984	0.588307
LGG (n=516)	CD68	0.204789	2.73e-06	1.09e-05
LGG (n=516)	CD79A	0.170286	0.000101404	0.00135206
LGG (n=516)	CD86	0.192437	1.07e-05	3.35e-05
LGG (n=516)	CD8A	-0.227863	1.67e-07	1.67e-06
LGG (n=516)	CD8B	-0.154132	0.00044184	0.0029456
LGG (n=516)	CEACAM8	0.0925375	0.0356004	0.154269
LGG (n=516)	CSF1R	0.126809	0.00391151	0.00977878
LGG (n=516)	FOXP3	-0.0239141	0.58783	0.691564
LGG (n=516)	GATA3	0.110427	0.0120728	0.053657
LGG (n=516)	HLA-DPA1	0.126879	0.00389167	0.0129722
LGG (n=516)	HLA-DPB1	0.119775	0.00645019	0.0286675
LGG (n=516)	HLA-DQB1	0.0819583	0.0628359	0.193341
LGG (n=516)	HLA-DRA	0.147828	0.000756086	0.00284369
LGG (n=516)	IFNG	0.0466119	0.290591	0.400815
LGG (n=516)	IL10	0.110051	0.0123699	0.0235617
LGG (n=516)	IL12A	-0.0306779	0.486842	0.671506
LGG (n=516)	IL12B	0.00235908	0.957367	0.957367
LGG (n=516)	IL13	0.0392245	0.373901	0.653138
LGG (n=516)	IRF5	0.136755	0.00184827	0.00886215
LGG (n=516)	ITGAM	0.0840205	0.0564786	0.118902
LGG (n=516)	ITGAX	0.0934248	0.033863	0.104194
LGG (n=516)	KIR2DL1	0.0259327	0.556701	0.827253
LGG (n=516)	KIR2DL3	0.0208013	0.63734	0.813107
LGG (n=516)	KIR2DL4	0.184305	2.52e-05	0.00043991
LGG (n=516)	KIR2DS4	0.0575702	0.19167	0.672035
LGG (n=516)	KIR3DL1	0.0157968	0.720354	0.942432
LGG (n=516)	KIR3DL2	0.0512281	0.24539	0.577388
LGG (n=516)	KIR3DL3	0.024925	0.572141	0.72392
LGG (n=516)	MS4A4A	0.301352	2.71e-12	6.19e-11
LGG (n=516)	NOS2	-0.164425	0.00017577	0.0023436
LGG (n=516)	NRP1	0.166188	0.000149244	0.000373109
LGG (n=516)	PTGS2	-0.123455	0.00498009	0.0155251
LGG (n=516)	STAT1	0.245874	1.52e-08	4.36e-08
LGG (n=516)	STAT4	-0.344473	8.03e-16	3.21e-14
LGG (n=516)	STAT5A	0.0754568	0.0868352	0.1654
LGG (n=516)	STAT5B	0.328795	1.79e-14	3.58e-13
LGG (n=516)	STAT6	-0.216598	6.79e-07	5.43e-06
LGG (n=516)	TBX21	0.190816	1.28e-05	0.000170146
LGG (n=516)	TGFB1	0.15204	0.000529286	0.00235238
LGG (n=516)	VSIG4	0.262877	1.33e-09	1.33e-08
LIHC (n=371)	CCL2	0.160238	0.00196134	0.00784535
LIHC (n=371)	CCR7	0.0992558	0.0561243	0.280622
LIHC (n=371)	CCR8	0.278906	4.69e-08	2.68e-07
LIHC (n=371)	CD163	0.206192	6.3e-05	0.000148283
LIHC (n=371)	CD19	0.120235	0.0205324	0.0895182
LIHC (n=371)	CD1C	0.137342	0.00807243	0.0416099
LIHC (n=371)	CD2	0.182956	0.00039705	0.00198525
LIHC (n=371)	CD3D	0.212926	3.55e-05	0.000355089
LIHC (n=371)	CD3E	0.184048	0.000365898	0.00243932
LIHC (n=371)	CD68	0.287457	1.72e-08	1.38e-07
LIHC (n=371)	CD79A	0.0934003	0.0723552	0.289421
LIHC (n=371)	CD86	0.333065	4.63e-11	3.7e-10
LIHC (n=371)	CD8A	0.187939	0.000272397	0.00181598
LIHC (n=371)	CD8B	0.157702	0.00231607	0.0115803
LIHC (n=371)	CEACAM8	0.0685187	0.187887	0.515339
LIHC (n=371)	CSF1R	0.295102	6.86e-09	5.48e-08
LIHC (n=371)	FOXP3	0.0688534	0.185734	0.371468
LIHC (n=371)	GATA3	0.233166	5.66e-06	3.77e-05
LIHC (n=371)	HLA-DPA1	0.237061	3.9e-06	2.23e-05
LIHC (n=371)	HLA-DPB1	0.233821	5.32e-06	3.55e-05
LIHC (n=371)	HLA-DQB1	0.156813	0.00245364	0.0140208
LIHC (n=371)	HLA-DRA	0.237144	3.87e-06	1.72e-05
LIHC (n=371)	IFNG	0.173968	0.00076473	0.00278084
LIHC (n=371)	IL10	0.27844	4.95e-08	3.3e-07
LIHC (n=371)	IL12A	0.303826	2.31e-09	3.08e-08
LIHC (n=371)	IL12B	0.118698	0.0222156	0.0592415
LIHC (n=371)	IL13	0.041856	0.421493	0.667901
LIHC (n=371)	IRF5	0.226973	1.01e-05	0.000134796
LIHC (n=371)	ITGAM	0.324111	1.6e-10	1.28e-09
LIHC (n=371)	ITGAX	0.259917	3.83e-07	5.11e-06
LIHC (n=371)	KIR2DL1	-0.0211992	0.684013	0.879622
LIHC (n=371)	KIR2DL3	0.0569695	0.273737	0.644711
LIHC (n=371)	KIR2DL4	0.17873	0.000542492	0.00542492
LIHC (n=371)	KIR2DS4	0.0681412	0.190336	0.672035
LIHC (n=371)	KIR3DL1	0.0118334	0.820295	0.956325
LIHC (n=371)	KIR3DL2	0.0735426	0.15746	0.459501
LIHC (n=371)	KIR3DL3	-0.0100377	0.8472	0.869519
LIHC (n=371)	MS4A4A	0.242944	2.19e-06	7.98e-06
LIHC (n=371)	NOS2	0.0166586	0.749115	0.936393
LIHC (n=371)	NRP1	0.253054	7.88e-07	2.87e-06
LIHC (n=371)	PTGS2	0.212039	3.83e-05	0.00025557
LIHC (n=371)	STAT1	0.355337	1.76e-12	7.02e-12
LIHC (n=371)	STAT4	0.177791	0.000580863	0.00229463
LIHC (n=371)	STAT5A	0.294477	7.4e-09	9.87e-08
LIHC (n=371)	STAT5B	0.185386	0.0003308	0.00101785
LIHC (n=371)	STAT6	0.150775	0.00360286	0.0102939
LIHC (n=371)	TBX21	0.0365998	0.482169	0.714325
LIHC (n=371)	TGFB1	0.302615	2.69e-09	5.71e-08
LIHC (n=371)	VSIG4	0.232599	5.97e-06	2.21e-05
LUAD (n=515)	CCL2	0.260201	2.05e-09	5.42e-08
LUAD (n=515)	CCR7	-0.0287329	0.515303	0.736147
LUAD (n=515)	CCR8	0.253507	5.39e-09	4.31e-08
LUAD (n=515)	CD163	0.188648	1.64e-05	4.36e-05
LUAD (n=515)	CD19	-0.00496072	0.910583	0.933931
LUAD (n=515)	CD1C	0.00385661	0.930427	0.954284
LUAD (n=515)	CD2	0.108259	0.0139695	0.0405304
LUAD (n=515)	CD3D	0.134606	0.00220447	0.0110223
LUAD (n=515)	CD3E	0.0584152	0.185649	0.401652
LUAD (n=515)	CD68	0.170085	0.000104987	0.000349958
LUAD (n=515)	CD79A	0.0425119	0.335628	0.671257
LUAD (n=515)	CD86	0.264187	1.13e-09	5.67e-09
LUAD (n=515)	CD8A	0.108445	0.0138053	0.0460176
LUAD (n=515)	CD8B	0.0864373	0.0499399	0.142685
LUAD (n=515)	CEACAM8	0.0144155	0.744151	0.833946
LUAD (n=515)	CSF1R	0.163714	0.000190391	0.000634637
LUAD (n=515)	FOXP3	0.187533	1.84e-05	0.000183963
LUAD (n=515)	GATA3	0.121817	0.00563897	0.0281949
LUAD (n=515)	HLA-DPA1	0.0709843	0.107615	0.179359
LUAD (n=515)	HLA-DPB1	0.00832043	0.850591	0.947164
LUAD (n=515)	HLA-DQB1	-0.0350007	0.428008	0.634086
LUAD (n=515)	HLA-DRA	0.104981	0.0171628	0.0341163
LUAD (n=515)	IFNG	0.134853	0.00216304	0.00576809
LUAD (n=515)	IL10	0.103439	0.0188749	0.032826
LUAD (n=515)	IL12A	0.0234398	0.595617	0.721959
LUAD (n=515)	IL12B	-0.0671786	0.127873	0.255747
LUAD (n=515)	IL13	0.0312009	0.47987	0.667901
LUAD (n=515)	IRF5	0.088828	0.0439137	0.103326
LUAD (n=515)	ITGAM	0.180991	3.6e-05	0.000131037
LUAD (n=515)	ITGAX	0.0553691	0.209684	0.370436
LUAD (n=515)	KIR2DL1	-0.062626	0.155855	0.48282
LUAD (n=515)	KIR2DL3	0.0431408	0.328521	0.644711
LUAD (n=515)	KIR2DL4	0.115649	0.00861582	0.0313303
LUAD (n=515)	KIR2DS4	-0.0313758	0.477409	0.773819
LUAD (n=515)	KIR3DL1	-0.0406323	0.357451	0.794335
LUAD (n=515)	KIR3DL2	0.0220212	0.618071	0.851426
LUAD (n=515)	KIR3DL3	0.0907517	0.0395202	0.395202
LUAD (n=515)	MS4A4A	0.237815	4.7e-08	2.35e-07
LUAD (n=515)	NOS2	0.0445378	0.313086	0.659129
LUAD (n=515)	NRP1	0.267194	7.22e-10	4.12e-09
LUAD (n=515)	PTGS2	0.149975	0.000638887	0.00255555
LUAD (n=515)	STAT1	0.235176	6.67e-08	1.67e-07
LUAD (n=515)	STAT4	0.0608655	0.167839	0.279732
LUAD (n=515)	STAT5A	0.078262	0.0759881	0.156074
LUAD (n=515)	STAT5B	0.0462341	0.294993	0.441714
LUAD (n=515)	STAT6	-0.131666	0.00275569	0.00847906
LUAD (n=515)	TBX21	0.0128859	0.770493	0.828737
LUAD (n=515)	TGFB1	0.0856746	0.0520022	0.122358
LUAD (n=515)	VSIG4	0.211738	1.24e-06	7.11e-06
LUSC (n=501)	CCL2	0.142834	0.00134818	0.00599192
LUSC (n=501)	CCR7	0.0376924	0.399865	0.639785
LUSC (n=501)	CCR8	0.0909526	0.0418581	0.0881223
LUSC (n=501)	CD163	0.0390097	0.383588	0.529086
LUSC (n=501)	CD19	0.0307446	0.492334	0.80176
LUSC (n=501)	CD1C	0.00186154	0.966847	0.966847
LUSC (n=501)	CD2	0.0970999	0.0297729	0.0744323
LUSC (n=501)	CD3D	0.122202	0.00616847	0.0224308
LUSC (n=501)	CD3E	0.0673206	0.13238	0.353014
LUSC (n=501)	CD68	0.0491734	0.271958	0.388512
LUSC (n=501)	CD79A	0.0309389	0.489602	0.691152
LUSC (n=501)	CD86	0.111416	0.0125821	0.0201314
LUSC (n=501)	CD8A	0.0437406	0.328535	0.547558
LUSC (n=501)	CD8B	0.0716738	0.109082	0.256664
LUSC (n=501)	CEACAM8	-0.0311827	0.486184	0.800614
LUSC (n=501)	CSF1R	0.0529492	0.236796	0.347599
LUSC (n=501)	FOXP3	0.07745	0.0833026	0.238008
LUSC (n=501)	GATA3	0.0302118	0.499869	0.666492
LUSC (n=501)	HLA-DPA1	0.0891644	0.0460693	0.0921386
LUSC (n=501)	HLA-DPB1	0.0620251	0.165693	0.30126
LUSC (n=501)	HLA-DQB1	0.0614582	0.169602	0.329069
LUSC (n=501)	HLA-DRA	0.105737	0.0179111	0.0341163
LUSC (n=501)	IFNG	0.106667	0.0169228	0.0356269
LUSC (n=501)	IL10	0.110286	0.0135146	0.0245719
LUSC (n=501)	IL12A	0.0583829	0.192017	0.29541
LUSC (n=501)	IL12B	0.0973968	0.0292741	0.0731853
LUSC (n=501)	IL13	0.0301374	0.500926	0.667901
LUSC (n=501)	IRF5	-0.137786	0.00199398	0.00886215
LUSC (n=501)	ITGAM	0.0657403	0.141729	0.229817
LUSC (n=501)	ITGAX	0.0561252	0.209805	0.370436
LUSC (n=501)	KIR2DL1	-0.071559	0.109652	0.43861
LUSC (n=501)	KIR2DL3	-0.0466311	0.297549	0.644711
LUSC (n=501)	KIR2DL4	-0.0131288	0.769414	0.854904
LUSC (n=501)	KIR2DS4	-0.00872482	0.845547	0.914104
LUSC (n=501)	KIR3DL1	-0.0669473	0.134544	0.413983
LUSC (n=501)	KIR3DL2	-0.0627452	0.160825	0.459501
LUSC (n=501)	KIR3DL3	-0.0579191	0.195578	0.534861
LUSC (n=501)	MS4A4A	0.0717033	0.108936	0.174298
LUSC (n=501)	NOS2	-0.028721	0.52127	0.826202
LUSC (n=501)	NRP1	0.114289	0.0104634	0.0167414
LUSC (n=501)	PTGS2	0.0396908	0.375332	0.500443
LUSC (n=501)	STAT1	0.11504	0.00996431	0.0142347
LUSC (n=501)	STAT4	0.10398	0.0199184	0.0497959
LUSC (n=501)	STAT5A	-0.0182623	0.683436	0.759373
LUSC (n=501)	STAT5B	-0.0437074	0.328903	0.453659
LUSC (n=501)	STAT6	-0.142977	0.0013331	0.00444367
LUSC (n=501)	TBX21	0.0248248	0.579339	0.767574
LUSC (n=501)	TGFB1	-0.05011	0.26292	0.419038
LUSC (n=501)	VSIG4	0.039976	0.371908	0.512976
MESO (n=87)	CCL2	0.0577932	0.594929	0.679918
MESO (n=87)	CCR7	-0.106401	0.326655	0.593918
MESO (n=87)	CCR8	0.111032	0.305916	0.437023
MESO (n=87)	CD163	0.109444	0.312926	0.463595
MESO (n=87)	CD19	-0.0672357	0.536073	0.815699
MESO (n=87)	CD1C	-0.113199	0.296514	0.489351
MESO (n=87)	CD2	0.0153641	0.887678	0.910439
MESO (n=87)	CD3D	-0.0498834	0.646351	0.784719
MESO (n=87)	CD3E	-0.0399869	0.713078	0.838915
MESO (n=87)	CD68	0.127214	0.240318	0.356027
MESO (n=87)	CD79A	-0.118247	0.275353	0.647889
MESO (n=87)	CD86	0.046621	0.668072	0.72224
MESO (n=87)	CD8A	-0.0488263	0.653358	0.768656
MESO (n=87)	CD8B	-0.0123023	0.909957	0.924561
MESO (n=87)	CEACAM8	-0.0606242	0.576981	0.800614
MESO (n=87)	CSF1R	0.126412	0.243319	0.347599
MESO (n=87)	FOXP3	0.0938799	0.387094	0.552991
MESO (n=87)	GATA3	0.128818	0.234393	0.443474
MESO (n=87)	HLA-DPA1	-0.0480426	0.658572	0.823215
MESO (n=87)	HLA-DPB1	-0.054622	0.615325	0.769157
MESO (n=87)	HLA-DQB1	-0.131188	0.225826	0.365365
MESO (n=87)	HLA-DRA	0.0209047	0.847596	0.872674
MESO (n=87)	IFNG	-0.00515981	0.962169	0.962169
MESO (n=87)	IL10	0.0212692	0.844971	0.965681
MESO (n=87)	IL12A	-0.00213249	0.98436	0.995343
MESO (n=87)	IL12B	0.0103604	0.924124	0.94782
MESO (n=87)	IL13	-0.0406316	0.708658	0.833715
MESO (n=87)	IRF5	-0.15027	0.164756	0.274593
MESO (n=87)	ITGAM	0.116844	0.281131	0.377166
MESO (n=87)	ITGAX	-0.087592	0.419817	0.621951
MESO (n=87)	KIR2DL1	-0.091224	0.400724	0.720968
MESO (n=87)	KIR2DL3	0.0184001	0.865673	0.911235
MESO (n=87)	KIR2DL4	0.0124395	0.908957	0.932264
MESO (n=87)	KIR2DS4	0.0809056	0.456305	0.773819
MESO (n=87)	KIR3DL1	0.0368941	0.734411	0.942432
MESO (n=87)	KIR3DL2	0.00161522	0.988154	0.999888
MESO (n=87)	KIR3DL3	-0.0041019	0.969922	0.969922
MESO (n=87)	MS4A4A	0.102045	0.34696	0.494071
MESO (n=87)	NOS2	0.161916	0.134052	0.44684
MESO (n=87)	NRP1	0.179485	0.0962221	0.130115
MESO (n=87)	PTGS2	-0.0236932	0.827562	0.848781
MESO (n=87)	STAT1	0.193446	0.0726145	0.0880176
MESO (n=87)	STAT4	-0.0919479	0.396981	0.567116
MESO (n=87)	STAT5A	0.0926041	0.393606	0.542905
MESO (n=87)	STAT5B	0.0540935	0.618754	0.703735
MESO (n=87)	STAT6	0.0356674	0.74293	0.816792
MESO (n=87)	TBX21	-0.052362	0.630042	0.767574
MESO (n=87)	TGFB1	0.120708	0.265416	0.419038
MESO (n=87)	VSIG4	0.167402	0.121191	0.201985
OV (n=303)	CCL2	0.0422561	0.46366	0.572535
OV (n=303)	CCR7	0.0110674	0.847852	0.971022
OV (n=303)	CCR8	0.085183	0.139052	0.231753
OV (n=303)	CD163	0.00225309	0.968845	0.976633
OV (n=303)	CD19	0.0875007	0.128577	0.395622
OV (n=303)	CD1C	-0.0828337	0.150323	0.334052
OV (n=303)	CD2	0.0291031	0.613834	0.71333
OV (n=303)	CD3D	0.030443	0.597604	0.784719
OV (n=303)	CD3E	0.0154196	0.789227	0.844921
OV (n=303)	CD68	0.0221784	0.700601	0.778445
OV (n=303)	CD79A	-0.0166924	0.772289	0.858099
OV (n=303)	CD86	-0.00107543	0.985126	0.985126
OV (n=303)	CD8A	0.0418812	0.467638	0.645018
OV (n=303)	CD8B	0.0226077	0.695093	0.845015
OV (n=303)	CEACAM8	0.165865	0.00378739	0.049236
OV (n=303)	CSF1R	-0.0873541	0.129221	0.224733
OV (n=303)	FOXP3	0.0525945	0.361582	0.535677
OV (n=303)	GATA3	-0.0203007	0.724878	0.852798
OV (n=303)	HLA-DPA1	-0.0680464	0.237622	0.352033
OV (n=303)	HLA-DPB1	-0.0631598	0.273094	0.43695
OV (n=303)	HLA-DQB1	-0.0694066	0.228353	0.365365
OV (n=303)	HLA-DRA	-0.059154	0.304736	0.406314
OV (n=303)	IFNG	0.0454674	0.430356	0.488165
OV (n=303)	IL10	-0.00575933	0.920473	0.995087
OV (n=303)	IL12A	-0.0373914	0.516723	0.688964
OV (n=303)	IL12B	0.0843885	0.142789	0.259616
OV (n=303)	IL13	-9.43e-05	0.998696	0.998696
OV (n=303)	IRF5	-0.0758695	0.187808	0.300492
OV (n=303)	ITGAM	-0.0315842	0.583934	0.667353
OV (n=303)	ITGAX	0.019403	0.736584	0.913787
OV (n=303)	KIR2DL1	-0.0470408	0.414557	0.720968
OV (n=303)	KIR2DL3	-0.0412065	0.474846	0.753419
OV (n=303)	KIR2DL4	-0.0562351	0.32926	0.572626
OV (n=303)	KIR2DS4	-0.0706045	0.220404	0.678165
OV (n=303)	KIR3DL1	0.00315924	0.956325	0.956325
OV (n=303)	KIR3DL2	0.0263128	0.648239	0.851426
OV (n=303)	KIR3DL3	-0.0778009	0.176784	0.534861
OV (n=303)	MS4A4A	-0.0380885	0.508931	0.616887
OV (n=303)	NOS2	0.0320547	0.578341	0.826202
OV (n=303)	NRP1	0.0583786	0.31113	0.366035
OV (n=303)	PTGS2	0.162849	0.00448343	0.0155251
OV (n=303)	STAT1	0.140454	0.0144088	0.0192118
OV (n=303)	STAT4	0.0654258	0.25622	0.379586
OV (n=303)	STAT5A	0.101393	0.078037	0.156074
OV (n=303)	STAT5B	0.0874216	0.128924	0.224216
OV (n=303)	STAT6	0.0301203	0.601494	0.687422
OV (n=303)	TBX21	0.0275207	0.633248	0.767574
OV (n=303)	TGFB1	-0.0510605	0.375774	0.530113
OV (n=303)	VSIG4	-0.0242232	0.674508	0.817585
PAAD (n=179)	CCL2	-0.0729678	0.331698	0.457515
PAAD (n=179)	CCR7	0.148597	0.047122	0.269269
PAAD (n=179)	CCR8	0.206768	0.00548539	0.0121898
PAAD (n=179)	CD163	0.136664	0.0681212	0.113535
PAAD (n=179)	CD19	0.0510936	0.496985	0.80176
PAAD (n=179)	CD1C	0.199726	0.00735134	0.0416099
PAAD (n=179)	CD2	0.17627	0.0182593	0.0486915
PAAD (n=179)	CD3D	0.124178	0.0976875	0.229853
PAAD (n=179)	CD3E	0.147227	0.049219	0.151443
PAAD (n=179)	CD68	0.328844	6.97e-06	2.54e-05
PAAD (n=179)	CD79A	0.0304794	0.68546	0.856825
PAAD (n=179)	CD86	0.17288	0.0206553	0.0317775
PAAD (n=179)	CD8A	0.0974746	0.194261	0.388521
PAAD (n=179)	CD8B	0.102559	0.171896	0.32742
PAAD (n=179)	CEACAM8	0.19191	0.0100657	0.0785125
PAAD (n=179)	CSF1R	0.171319	0.0218471	0.0485492
PAAD (n=179)	FOXP3	0.200294	0.00718221	0.0359111
PAAD (n=179)	GATA3	0.0875422	0.243911	0.443474
PAAD (n=179)	HLA-DPA1	0.173834	0.0199549	0.0498872
PAAD (n=179)	HLA-DPB1	0.141517	0.0588088	0.147022
PAAD (n=179)	HLA-DQB1	0.167683	0.024856	0.110471
PAAD (n=179)	HLA-DRA	0.192067	0.0100036	0.0214002
PAAD (n=179)	IFNG	0.0523972	0.486056	0.514805
PAAD (n=179)	IL10	-0.00471199	0.950084	0.995087
PAAD (n=179)	IL12A	0.0210293	0.779929	0.891347
PAAD (n=179)	IL12B	0.185763	0.0127872	0.0426241
PAAD (n=179)	IL13	0.0218615	0.771454	0.845085
PAAD (n=179)	IRF5	0.121031	0.106553	0.214301
PAAD (n=179)	ITGAM	0.254693	0.000580407	0.00178587
PAAD (n=179)	ITGAX	0.10575	0.158871	0.334466
PAAD (n=179)	KIR2DL1	-0.0105858	0.888155	0.971702
PAAD (n=179)	KIR2DL3	0.074907	0.318975	0.644711
PAAD (n=179)	KIR2DL4	0.150357	0.0445384	0.137041
PAAD (n=179)	KIR2DS4	0.111406	0.137625	0.627601
PAAD (n=179)	KIR3DL1	-0.0830947	0.268789	0.686172
PAAD (n=179)	KIR3DL2	0.189968	0.0108646	0.086917
PAAD (n=179)	KIR3DL3	0.142091	0.0577792	0.417769
PAAD (n=179)	MS4A4A	0.153099	0.0407513	0.0679189
PAAD (n=179)	NOS2	0.179203	0.0163843	0.0819215
PAAD (n=179)	NRP1	0.0925816	0.217714	0.263896
PAAD (n=179)	PTGS2	0.0751219	0.317584	0.453692
PAAD (n=179)	STAT1	0.30362	3.6e-05	6e-05
PAAD (n=179)	STAT4	0.0245716	0.744052	0.808357
PAAD (n=179)	STAT5A	0.26579	0.000323127	0.00184644
PAAD (n=179)	STAT5B	0.179541	0.0161795	0.0308181
PAAD (n=179)	STAT6	0.345172	2.22e-06	1.48e-05
PAAD (n=179)	TBX21	0.083371	0.267194	0.485808
PAAD (n=179)	TGFB1	0.0437146	0.561212	0.701515
PAAD (n=179)	VSIG4	0.15305	0.0408168	0.0742124
PCPG (n=181)	CCL2	0.152749	0.0400865	0.080173
PCPG (n=181)	CCR7	0.325358	7.85e-06	0.000104724
PCPG (n=181)	CCR8	0.10586	0.156097	0.242414
PCPG (n=181)	CD163	0.477534	1.07e-11	1.42e-10
PCPG (n=181)	CD19	0.193031	0.00922768	0.0527296
PCPG (n=181)	CD1C	0.234553	0.00148203	0.0118562
PCPG (n=181)	CD2	0.291571	6.82e-05	0.000545806
PCPG (n=181)	CD3D	0.284484	0.000103888	0.000650446
PCPG (n=181)	CD3E	0.268964	0.000251071	0.00200857
PCPG (n=181)	CD68	0.484281	4.94e-12	6.59e-11
PCPG (n=181)	CD79A	0.204938	0.00564893	0.0376595
PCPG (n=181)	CD86	0.304023	3.17e-05	8.46e-05
PCPG (n=181)	CD8A	0.217852	0.00321853	0.0143046
PCPG (n=181)	CD8B	0.197334	0.00775161	0.0310064
PCPG (n=181)	CEACAM8	0.158083	0.0335502	0.154269
PCPG (n=181)	CSF1R	0.422318	3.19e-09	3.19e-08
PCPG (n=181)	FOXP3	0.215083	0.00364087	0.020805
PCPG (n=181)	GATA3	0.0726024	0.331409	0.50986
PCPG (n=181)	HLA-DPA1	0.385243	8.55e-08	6.84e-07
PCPG (n=181)	HLA-DPB1	0.479088	8.95e-12	3.58e-10
PCPG (n=181)	HLA-DQB1	0.251233	0.000646144	0.00516915
PCPG (n=181)	HLA-DRA	0.445326	3.35e-10	3.35e-09
PCPG (n=181)	IFNG	0.151773	0.0413917	0.0752577
PCPG (n=181)	IL10	0.28562	9.72e-05	0.000323965
PCPG (n=181)	IL12A	0.126529	0.0896372	0.170738
PCPG (n=181)	IL12B	0.271103	0.000223009	0.00148673
PCPG (n=181)	IL13	0.0431282	0.564291	0.728118
PCPG (n=181)	IRF5	0.240524	0.0011082	0.00633255
PCPG (n=181)	ITGAM	0.364154	4.67e-07	2.34e-06
PCPG (n=181)	ITGAX	0.230652	0.0017851	0.00892552
PCPG (n=181)	KIR2DL1	0.102155	0.171183	0.489094
PCPG (n=181)	KIR2DL3	0.114637	0.124376	0.595846
PCPG (n=181)	KIR2DL4	0.1337	0.072757	0.171193
PCPG (n=181)	KIR2DS4	0.0533618	0.475571	0.773819
PCPG (n=181)	KIR3DL1	-0.0260014	0.728255	0.942432
PCPG (n=181)	KIR3DL2	0.0721309	0.334566	0.656886
PCPG (n=181)	KIR3DL3	0.0856497	0.25162	0.592046
PCPG (n=181)	MS4A4A	0.457056	9.95e-11	9.95e-10
PCPG (n=181)	NOS2	0.188001	0.0112635	0.064363
PCPG (n=181)	NRP1	0.270504	0.000230556	0.000485382
PCPG (n=181)	PTGS2	0.144701	0.0519553	0.0989625
PCPG (n=181)	STAT1	0.435458	8.99e-10	3e-09
PCPG (n=181)	STAT4	0.0504928	0.499653	0.666204
PCPG (n=181)	STAT5A	0.19897	0.00724814	0.0263569
PCPG (n=181)	STAT5B	0.219989	0.00292339	0.00687856
PCPG (n=181)	STAT6	0.166667	0.0249327	0.0524899
PCPG (n=181)	TBX21	0.17119	0.021211	0.084844
PCPG (n=181)	TGFB1	0.340846	2.66e-06	2.66e-05
PCPG (n=181)	VSIG4	0.436181	8.37e-10	1.12e-08
PRAD (n=498)	CCL2	0.203546	4.67e-06	4.67e-05
PRAD (n=498)	CCR7	0.302861	5.04e-12	2.02e-10
PRAD (n=498)	CCR8	0.336443	1.21e-14	4.83e-13
PRAD (n=498)	CD163	0.260309	3.72e-09	2.48e-08
PRAD (n=498)	CD19	0.241551	4.82e-08	1.93e-06
PRAD (n=498)	CD1C	0.401728	9.75e-21	3.9e-19
PRAD (n=498)	CD2	0.334176	1.86e-14	7.44e-13
PRAD (n=498)	CD3D	0.296923	1.36e-11	5.42e-10
PRAD (n=498)	CD3E	0.301566	6.27e-12	2.51e-10
PRAD (n=498)	CD68	0.238946	6.77e-08	3.87e-07
PRAD (n=498)	CD79A	0.251309	1.3e-08	5.21e-07
PRAD (n=498)	CD86	0.318629	3.26e-13	4.34e-12
PRAD (n=498)	CD8A	0.308169	2.04e-12	8.16e-11
PRAD (n=498)	CD8B	0.319977	2.56e-13	1.02e-11
PRAD (n=498)	CEACAM8	0.019319	0.667139	0.812972
PRAD (n=498)	CSF1R	0.325432	9.5e-14	3.8e-12
PRAD (n=498)	FOXP3	0.214912	1.29e-06	1.73e-05
PRAD (n=498)	GATA3	0.311877	1.07e-12	1.07e-11
PRAD (n=498)	HLA-DPA1	0.335415	1.47e-14	5.88e-13
PRAD (n=498)	HLA-DPB1	0.283904	1.1e-10	2.19e-09
PRAD (n=498)	HLA-DQB1	0.249635	1.64e-08	3.28e-07
PRAD (n=498)	HLA-DRA	0.348639	1.12e-15	4.46e-14
PRAD (n=498)	IFNG	0.228458	2.55e-07	3.4e-06
PRAD (n=498)	IL10	0.246457	2.51e-08	2.15e-07
PRAD (n=498)	IL12A	0.237036	8.66e-08	6.93e-07
PRAD (n=498)	IL12B	0.290607	3.79e-11	1.52e-09
PRAD (n=498)	IL13	-0.0124479	0.781704	0.845085
PRAD (n=498)	IRF5	0.19158	1.67e-05	0.000143615
PRAD (n=498)	ITGAM	0.348714	1.1e-15	4.4e-14
PRAD (n=498)	ITGAX	0.21103	2.02e-06	2.02e-05
PRAD (n=498)	KIR2DL1	0.0303714	0.498902	0.798243
PRAD (n=498)	KIR2DL3	0.0331045	0.46106	0.753419
PRAD (n=498)	KIR2DL4	0.184903	3.3e-05	0.00043991
PRAD (n=498)	KIR2DS4	0.0827178	0.065118	0.43412
PRAD (n=498)	KIR3DL1	0.121564	0.00660629	0.115178
PRAD (n=498)	KIR3DL2	0.166543	0.000188967	0.003897
PRAD (n=498)	KIR3DL3	-0.0282863	0.528843	0.705123
PRAD (n=498)	MS4A4A	0.234312	1.23e-07	5.45e-07
PRAD (n=498)	NOS2	0.198413	8.15e-06	0.000309264
PRAD (n=498)	NRP1	0.216069	1.13e-06	3.77e-06
PRAD (n=498)	PTGS2	0.318452	3.36e-13	6.72e-12
PRAD (n=498)	STAT1	0.352413	5.22e-16	2.99e-15
PRAD (n=498)	STAT4	0.340515	5.52e-15	1.1e-13
PRAD (n=498)	STAT5A	0.330955	3.41e-14	1.36e-12
PRAD (n=498)	STAT5B	0.377614	2.53e-18	1.01e-16
PRAD (n=498)	STAT6	0.244694	3.18e-08	6.36e-07
PRAD (n=498)	TBX21	0.247066	2.32e-08	9.27e-07
PRAD (n=498)	TGFB1	0.229487	2.25e-07	3e-06
PRAD (n=498)	VSIG4	0.262492	2.72e-09	2.18e-08
READ (n=166)	CCL2	0.186216	0.016299	0.043464
READ (n=166)	CCR7	-0.0609362	0.43545	0.669922
READ (n=166)	CCR8	0.0992336	0.203367	0.301285
READ (n=166)	CD163	0.0619069	0.428158	0.570878
READ (n=166)	CD19	-0.177196	0.0223796	0.0895182
READ (n=166)	CD1C	-0.0855618	0.273049	0.489351
READ (n=166)	CD2	0.0636593	0.415174	0.595798
READ (n=166)	CD3D	-0.0357589	0.647393	0.784719
READ (n=166)	CD3E	-0.0997396	0.201061	0.401652
READ (n=166)	CD68	0.0606004	0.437988	0.547486
READ (n=166)	CD79A	-0.113187	0.14651	0.532765
READ (n=166)	CD86	0.204266	0.00829584	0.0138264
READ (n=166)	CD8A	-0.101353	0.193833	0.388521
READ (n=166)	CD8B	-0.063759	0.414442	0.622442
READ (n=166)	CEACAM8	-0.154747	0.0465121	0.181116
READ (n=166)	CSF1R	-0.08381	0.283026	0.377368
READ (n=166)	FOXP3	-0.0856491	0.272558	0.455516
READ (n=166)	GATA3	-0.106115	0.173607	0.365488
READ (n=166)	HLA-DPA1	-0.002003	0.979567	0.979567
READ (n=166)	HLA-DPB1	-0.133417	0.0865955	0.192435
READ (n=166)	HLA-DQB1	-0.114662	0.141289	0.313976
READ (n=166)	HLA-DRA	0.0102275	0.895949	0.895949
READ (n=166)	IFNG	0.158528	0.0413534	0.0752577
READ (n=166)	IL10	-0.0452279	0.56285	0.804071
READ (n=166)	IL12A	0.046808	0.549273	0.689289
READ (n=166)	IL12B	0.0353273	0.651368	0.766315
READ (n=166)	IL13	-0.0751973	0.335602	0.653138
READ (n=166)	IRF5	0.0331512	0.671557	0.814008
READ (n=166)	ITGAM	-0.0838363	0.282874	0.377166
READ (n=166)	ITGAX	-0.00631858	0.935605	0.964703
READ (n=166)	KIR2DL1	0.0075474	0.923117	0.971702
READ (n=166)	KIR2DL3	0.036018	0.645013	0.813107
READ (n=166)	KIR2DL4	-0.0445824	0.568442	0.710552
READ (n=166)	KIR2DS4	-0.0697509	0.371871	0.773819
READ (n=166)	KIR3DL1	-0.121295	0.119536	0.398452
READ (n=166)	KIR3DL2	-0.0919642	0.238629	0.577388
READ (n=166)	KIR3DL3	0.0325864	0.676836	0.731715
READ (n=166)	MS4A4A	0.0670593	0.390651	0.520868
READ (n=166)	NOS2	-0.00757259	0.922861	0.961475
READ (n=166)	NRP1	0.283116	0.000218984	0.000485382
READ (n=166)	PTGS2	0.152767	0.0494204	0.0988408
READ (n=166)	STAT1	0.34402	5.67e-06	1.03e-05
READ (n=166)	STAT4	0.0383771	0.623498	0.755755
READ (n=166)	STAT5A	-0.0331224	0.671826	0.759373
READ (n=166)	STAT5B	0.177412	0.0222137	0.0403886
READ (n=166)	STAT6	-0.0832591	0.286213	0.394777
READ (n=166)	TBX21	-0.0722306	0.355069	0.591781
READ (n=166)	TGFB1	-0.0996452	0.20149	0.40298
READ (n=166)	VSIG4	-0.041646	0.594209	0.742761
SARC (n=260)	CCL2	0.128654	0.0381614	0.080173
SARC (n=260)	CCR7	0.112948	0.0690208	0.290638
SARC (n=260)	CCR8	0.104691	0.0920679	0.1661
SARC (n=260)	CD163	0.286913	2.56e-06	9.31e-06
SARC (n=260)	CD19	0.161826	0.00894765	0.0527296
SARC (n=260)	CD1C	-0.0576183	0.354779	0.489351
SARC (n=260)	CD2	0.111829	0.0718373	0.159638
SARC (n=260)	CD3D	0.121364	0.0506149	0.126537
SARC (n=260)	CD3E	0.114004	0.0664485	0.189853
SARC (n=260)	CD68	0.307367	4.3e-07	1.91e-06
SARC (n=260)	CD79A	0.0506157	0.416366	0.691152
SARC (n=260)	CD86	0.28732	2.47e-06	9.9e-06
SARC (n=260)	CD8A	0.112605	0.0698753	0.174688
SARC (n=260)	CD8B	0.0955047	0.124524	0.276719
SARC (n=260)	CEACAM8	0.0701744	0.259545	0.595428
SARC (n=260)	CSF1R	0.267658	1.21e-05	6.07e-05
SARC (n=260)	FOXP3	0.0987304	0.112243	0.299315
SARC (n=260)	GATA3	0.0876342	0.158846	0.352992
SARC (n=260)	HLA-DPA1	0.125557	0.0430929	0.0907218
SARC (n=260)	HLA-DPB1	0.126704	0.0412084	0.11098
SARC (n=260)	HLA-DQB1	0.0793305	0.202305	0.365365
SARC (n=260)	HLA-DRA	0.159144	0.0101651	0.0214002
SARC (n=260)	IFNG	0.130817	0.0350084	0.0700167
SARC (n=260)	IL10	0.231372	0.000167229	0.000477796
SARC (n=260)	IL12A	0.00968462	0.876497	0.973886
SARC (n=260)	IL12B	0.209762	0.000664152	0.00265661
SARC (n=260)	IL13	0.0291335	0.640071	0.800089
SARC (n=260)	IRF5	0.09792	0.115235	0.219496
SARC (n=260)	ITGAM	0.275729	6.41e-06	2.56e-05
SARC (n=260)	ITGAX	0.121845	0.0497001	0.142
SARC (n=260)	KIR2DL1	0.112302	0.0706354	0.365184
SARC (n=260)	KIR2DL3	0.151951	0.014183	0.14183
SARC (n=260)	KIR2DL4	0.204583	0.00090642	0.0060428
SARC (n=260)	KIR2DS4	0.0728052	0.242063	0.691609
SARC (n=260)	KIR3DL1	0.128652	0.0381656	0.20721
SARC (n=260)	KIR3DL2	0.0142607	0.818985	0.909984
SARC (n=260)	KIR3DL3	0.0477085	0.443672	0.705123
SARC (n=260)	MS4A4A	0.294741	1.31e-06	5.26e-06
SARC (n=260)	NOS2	-0.0237812	0.702709	0.906721
SARC (n=260)	NRP1	0.163965	0.00807125	0.014037
SARC (n=260)	PTGS2	-0.0311325	0.617288	0.726221
SARC (n=260)	STAT1	0.131461	0.0341126	0.0426408
SARC (n=260)	STAT4	0.110003	0.0766319	0.160854
SARC (n=260)	STAT5A	0.028484	0.647548	0.759373
SARC (n=260)	STAT5B	-0.198591	0.00128691	0.00367689
SARC (n=260)	STAT6	-0.203719	0.000953969	0.00346898
SARC (n=260)	TBX21	0.102565	0.0989022	0.247255
SARC (n=260)	TGFB1	0.24316	7.45e-05	0.0004964
SARC (n=260)	VSIG4	0.292797	1.55e-06	7.77e-06
SKCM (n=471)	CCL2	0.235102	2.45e-07	3.27e-06
SKCM (n=471)	CCR7	0.0324165	0.482782	0.715233
SKCM (n=471)	CCR8	0.271959	1.97e-09	1.97e-08
SKCM (n=471)	CD163	0.30173	2.27e-11	2.27e-10
SKCM (n=471)	CD19	0.0908609	0.0487524	0.162508
SKCM (n=471)	CD1C	0.121458	0.00832199	0.0416099
SKCM (n=471)	CD2	0.115081	0.0124466	0.0405304
SKCM (n=471)	CD3D	0.0628888	0.173018	0.346037
SKCM (n=471)	CD3E	0.0225333	0.625698	0.766207
SKCM (n=471)	CD68	0.01802	0.696483	0.778445
SKCM (n=471)	CD79A	-0.00224343	0.961271	0.992989
SKCM (n=471)	CD86	0.274628	1.35e-09	6e-09
SKCM (n=471)	CD8A	0.110651	0.0162877	0.0465364
SKCM (n=471)	CD8B	0.0599641	0.193915	0.337244
SKCM (n=471)	CEACAM8	0.0593924	0.198207	0.515339
SKCM (n=471)	CSF1R	0.21583	2.27e-06	1.3e-05
SKCM (n=471)	FOXP3	0.00922373	0.841754	0.863337
SKCM (n=471)	GATA3	0.0562926	0.222688	0.443474
SKCM (n=471)	HLA-DPA1	0.0755271	0.101607	0.176708
SKCM (n=471)	HLA-DPB1	0.061417	0.183315	0.318808
SKCM (n=471)	HLA-DQB1	0.0647913	0.160356	0.329069
SKCM (n=471)	HLA-DRA	0.134019	0.00356856	0.0101959
SKCM (n=471)	IFNG	0.219207	1.56e-06	1.25e-05
SKCM (n=471)	IL10	0.252731	2.68e-08	2.15e-07
SKCM (n=471)	IL12A	0.361257	5.76e-16	2.3e-14
SKCM (n=471)	IL12B	0.218711	1.65e-06	2.2e-05
SKCM (n=471)	IL13	0.105807	0.0216403	0.173123
SKCM (n=471)	IRF5	0.0388721	0.399956	0.533275
SKCM (n=471)	ITGAM	0.220093	1.41e-06	6.28e-06
SKCM (n=471)	ITGAX	0.0764848	0.0973311	0.259549
SKCM (n=471)	KIR2DL1	0.0557702	0.227017	0.567543
SKCM (n=471)	KIR2DL3	0.0296805	0.520502	0.771113
SKCM (n=471)	KIR2DL4	0.0583399	0.206289	0.412578
SKCM (n=471)	KIR2DS4	0.0489887	0.288694	0.768133
SKCM (n=471)	KIR3DL1	-0.023123	0.61668	0.942432
SKCM (n=471)	KIR3DL2	0.0294617	0.523582	0.837731
SKCM (n=471)	KIR3DL3	-0.0532002	0.249187	0.592046
SKCM (n=471)	MS4A4A	0.249205	4.24e-08	2.35e-07
SKCM (n=471)	NOS2	-0.00786629	0.8648	0.961475
SKCM (n=471)	NRP1	0.44663	1.79e-24	7.17e-23
SKCM (n=471)	PTGS2	0.261848	7.99e-09	1.07e-07
SKCM (n=471)	STAT1	0.345966	1.09e-14	5.45e-14
SKCM (n=471)	STAT4	0.302022	2.17e-11	1.73e-10
SKCM (n=471)	STAT5A	-0.0743494	0.107068	0.186204
SKCM (n=471)	STAT5B	0.241247	1.16e-07	5.78e-07
SKCM (n=471)	STAT6	0.00946261	0.837712	0.881802
SKCM (n=471)	TBX21	0.100883	0.0285828	0.103937
SKCM (n=471)	TGFB1	0.144226	0.0017	0.00679999
SKCM (n=471)	VSIG4	0.218171	1.75e-06	7.79e-06
SKCM-Metastasis (n=368)	CCL2	0.186928	0.000311507	0.00178004
SKCM-Metastasis (n=368)	CCR7	0.00190008	0.971022	0.971022
SKCM-Metastasis (n=368)	CCR8	0.228311	9.72e-06	3.89e-05
SKCM-Metastasis (n=368)	CD163	0.224763	1.34e-05	3.84e-05
SKCM-Metastasis (n=368)	CD19	0.0215823	0.679857	0.854353
SKCM-Metastasis (n=368)	CD1C	0.109713	0.0353917	0.108898
SKCM-Metastasis (n=368)	CD2	0.0765319	0.142841	0.243392
SKCM-Metastasis (n=368)	CD3D	0.0303601	0.561537	0.784719
SKCM-Metastasis (n=368)	CD3E	-0.0130702	0.802675	0.844921
SKCM-Metastasis (n=368)	CD68	-0.0285169	0.585548	0.708736
SKCM-Metastasis (n=368)	CD79A	-0.0625179	0.231544	0.57886
SKCM-Metastasis (n=368)	CD86	0.2055	7.15e-05	0.000168246
SKCM-Metastasis (n=368)	CD8A	0.0579428	0.267565	0.465331
SKCM-Metastasis (n=368)	CD8B	0.0113367	0.828409	0.895577
SKCM-Metastasis (n=368)	CEACAM8	0.0907653	0.0820615	0.2667
SKCM-Metastasis (n=368)	CSF1R	0.158622	0.00227408	0.00606422
SKCM-Metastasis (n=368)	FOXP3	-0.00572361	0.912865	0.912865
SKCM-Metastasis (n=368)	GATA3	0.0948157	0.0692496	0.184666
SKCM-Metastasis (n=368)	HLA-DPA1	0.0106379	0.838836	0.90685
SKCM-Metastasis (n=368)	HLA-DPB1	0.00939881	0.857395	0.947164
SKCM-Metastasis (n=368)	HLA-DQB1	0.000343609	0.994759	0.994759
SKCM-Metastasis (n=368)	HLA-DRA	0.079651	0.12721	0.188459
SKCM-Metastasis (n=368)	IFNG	0.166637	0.00133551	0.00445169
SKCM-Metastasis (n=368)	IL10	0.175984	0.000696457	0.00154768
SKCM-Metastasis (n=368)	IL12A	0.318702	3.93e-10	7.86e-09
SKCM-Metastasis (n=368)	IL12B	0.202946	8.83e-05	0.000706019
SKCM-Metastasis (n=368)	IL13	0.0856636	0.100852	0.448229
SKCM-Metastasis (n=368)	IRF5	-0.00276693	0.957813	0.998067
SKCM-Metastasis (n=368)	ITGAM	0.129892	0.0126366	0.0315916
SKCM-Metastasis (n=368)	ITGAX	-0.00231473	0.964703	0.964703
SKCM-Metastasis (n=368)	KIR2DL1	0.0290101	0.579077	0.827253
SKCM-Metastasis (n=368)	KIR2DL3	0.0551361	0.291472	0.644711
SKCM-Metastasis (n=368)	KIR2DL4	0.0239884	0.646466	0.760548
SKCM-Metastasis (n=368)	KIR2DS4	0.0824807	0.114207	0.627601
SKCM-Metastasis (n=368)	KIR3DL1	0.0175049	0.737862	0.942432
SKCM-Metastasis (n=368)	KIR3DL2	0.0246801	0.636992	0.851426
SKCM-Metastasis (n=368)	KIR3DL3	-0.0330216	0.527726	0.705123
SKCM-Metastasis (n=368)	MS4A4A	0.168931	0.00114177	0.00240373
SKCM-Metastasis (n=368)	NOS2	-0.0237324	0.649986	0.896532
SKCM-Metastasis (n=368)	NRP1	0.399065	1.68e-15	3.37e-14
SKCM-Metastasis (n=368)	PTGS2	0.246901	1.63e-06	1.63e-05
SKCM-Metastasis (n=368)	STAT1	0.265936	2.25e-07	4.99e-07
SKCM-Metastasis (n=368)	STAT4	0.252702	9.06e-07	5.38e-06
SKCM-Metastasis (n=368)	STAT5A	-0.17731	0.000633316	0.00316658
SKCM-Metastasis (n=368)	STAT5B	0.137428	0.00829304	0.0165861
SKCM-Metastasis (n=368)	STAT6	-0.0508798	0.330377	0.440503
SKCM-Metastasis (n=368)	TBX21	0.0596867	0.253407	0.482681
SKCM-Metastasis (n=368)	TGFB1	0.143259	0.00590436	0.0196812
SKCM-Metastasis (n=368)	VSIG4	0.150832	0.00372906	0.00828679
SKCM-Primary (n=103)	CCL2	0.329065	0.000688994	0.00344497
SKCM-Primary (n=103)	CCR7	-0.0156943	0.874972	0.971022
SKCM-Primary (n=103)	CCR8	0.329751	0.000670346	0.00178759
SKCM-Primary (n=103)	CD163	0.416597	1.2e-05	3.7e-05
SKCM-Primary (n=103)	CD19	0.0265241	0.790276	0.854353
SKCM-Primary (n=103)	CD1C	0.0396152	0.691147	0.789882
SKCM-Primary (n=103)	CD2	0.0552981	0.579038	0.71333
SKCM-Primary (n=103)	CD3D	-0.00933533	0.925436	0.925436
SKCM-Primary (n=103)	CD3E	-0.0665005	0.504511	0.717317
SKCM-Primary (n=103)	CD68	-0.0519264	0.602426	0.708736
SKCM-Primary (n=103)	CD79A	-0.0643588	0.518364	0.691152
SKCM-Primary (n=103)	CD86	0.313766	0.00124911	0.00237925
SKCM-Primary (n=103)	CD8A	0.0760005	0.445456	0.636366
SKCM-Primary (n=103)	CD8B	0.00944518	0.924561	0.924561
SKCM-Primary (n=103)	CEACAM8	-0.120058	0.227061	0.553462
SKCM-Primary (n=103)	CSF1R	0.182105	0.0656169	0.124985
SKCM-Primary (n=103)	FOXP3	-0.0415367	0.676981	0.752201
SKCM-Primary (n=103)	GATA3	-0.0875653	0.37911	0.561645
SKCM-Primary (n=103)	HLA-DPA1	0.138679	0.162407	0.249857
SKCM-Primary (n=103)	HLA-DPB1	0.0884659	0.374209	0.554383
SKCM-Primary (n=103)	HLA-DQB1	0.161556	0.103031	0.257578
SKCM-Primary (n=103)	HLA-DRA	0.178019	0.0720113	0.115218
SKCM-Primary (n=103)	IFNG	0.276149	0.00474984	0.0111761
SKCM-Primary (n=103)	IL10	0.35534	0.000230273	0.000614062
SKCM-Primary (n=103)	IL12A	0.384137	6.18e-05	0.000274694
SKCM-Primary (n=103)	IL12B	0.23331	0.0177032	0.0544713
SKCM-Primary (n=103)	IL13	0.178272	0.0716011	0.358005
SKCM-Primary (n=103)	IRF5	0.00024162	0.998067	0.998067
SKCM-Primary (n=103)	ITGAM	0.306715	0.00162634	0.0043369
SKCM-Primary (n=103)	ITGAX	0.145785	0.141735	0.315696
SKCM-Primary (n=103)	KIR2DL1	0.108287	0.27625	0.650001
SKCM-Primary (n=103)	KIR2DL3	-0.148621	0.134065	0.595846
SKCM-Primary (n=103)	KIR2DL4	0.10963	0.2703	0.514858
SKCM-Primary (n=103)	KIR2DS4	-0.0765049	0.442433	0.773819
SKCM-Primary (n=103)	KIR3DL1	-0.208643	0.0344312	0.20721
SKCM-Primary (n=103)	KIR3DL2	-0.0389515	0.696065	0.870081
SKCM-Primary (n=103)	KIR3DL3	-0.1841	0.0626653	0.417769
SKCM-Primary (n=103)	MS4A4A	0.338005	0.000479652	0.00106589
SKCM-Primary (n=103)	NOS2	0.0263586	0.791555	0.959461
SKCM-Primary (n=103)	NRP1	0.455081	1.37e-06	4.21e-06
SKCM-Primary (n=103)	PTGS2	0.334798	0.000546881	0.00243058
SKCM-Primary (n=103)	STAT1	0.503174	6.06e-08	1.62e-07
SKCM-Primary (n=103)	STAT4	0.329087	0.00068839	0.00229463
SKCM-Primary (n=103)	STAT5A	0.241379	0.014039	0.0350976
SKCM-Primary (n=103)	STAT5B	0.495827	1.01e-07	5.78e-07
SKCM-Primary (n=103)	STAT6	0.22754	0.0208048	0.0462329
SKCM-Primary (n=103)	TBX21	0.0403176	0.685955	0.783949
SKCM-Primary (n=103)	TGFB1	-0.0400321	0.688064	0.77169
SKCM-Primary (n=103)	VSIG4	0.246749	0.0119829	0.0252271
STAD (n=415)	CCL2	-0.109492	0.0257141	0.0605039
STAD (n=415)	CCR7	-0.0882055	0.0726596	0.290638
STAD (n=415)	CCR8	0.0223637	0.649638	0.72182
STAD (n=415)	CD163	0.0483669	0.325651	0.465216
STAD (n=415)	CD19	-0.102322	0.0371929	0.135247
STAD (n=415)	CD1C	-0.076984	0.117377	0.293443
STAD (n=415)	CD2	0.000419152	0.993208	0.993208
STAD (n=415)	CD3D	-0.0310012	0.528833	0.783456
STAD (n=415)	CD3E	-0.0282939	0.565448	0.736905
STAD (n=415)	CD68	0.0788671	0.108648	0.197543
STAD (n=415)	CD79A	-0.106788	0.0296231	0.131658
STAD (n=415)	CD86	0.0701286	0.153847	0.205129
STAD (n=415)	CD8A	-0.0310041	0.528794	0.652681
STAD (n=415)	CD8B	-0.0812639	0.0982873	0.245718
STAD (n=415)	CEACAM8	0.159288	0.00113008	0.0220366
STAD (n=415)	CSF1R	-0.0510588	0.299416	0.386344
STAD (n=415)	FOXP3	-0.0464653	0.345055	0.530853
STAD (n=415)	GATA3	-0.0970167	0.0482589	0.140167
STAD (n=415)	HLA-DPA1	0.0156262	0.750948	0.858226
STAD (n=415)	HLA-DPB1	-0.051861	0.291878	0.449043
STAD (n=415)	HLA-DQB1	-0.00409791	0.933669	0.98281
STAD (n=415)	HLA-DRA	0.0373045	0.448498	0.560622
STAD (n=415)	IFNG	0.155516	0.00148349	0.00456459
STAD (n=415)	IL10	0.0226631	0.645266	0.860355
STAD (n=415)	IL12A	0.00450609	0.92708	0.995343
STAD (n=415)	IL12B	-0.0161435	0.742989	0.825543
STAD (n=415)	IL13	0.0449379	0.361161	0.653138
STAD (n=415)	IRF5	-0.0691771	0.159522	0.274593
STAD (n=415)	ITGAM	0.0426207	0.386476	0.471054
STAD (n=415)	ITGAX	0.0742996	0.130757	0.315696
STAD (n=415)	KIR2DL1	0.108391	0.0272489	0.343934
STAD (n=415)	KIR2DL3	0.157964	0.00124417	0.0248834
STAD (n=415)	KIR2DL4	0.165805	0.000696346	0.00557077
STAD (n=415)	KIR2DS4	0.0723468	0.14121	0.627601
STAD (n=415)	KIR3DL1	0.108719	0.0267826	0.20721
STAD (n=415)	KIR3DL2	0.063273	0.198313	0.528836
STAD (n=415)	KIR3DL3	0.144804	0.00311062	0.0936654
STAD (n=415)	MS4A4A	0.0452153	0.358201	0.494071
STAD (n=415)	NOS2	0.0638731	0.194083	0.554523
STAD (n=415)	NRP1	0.081834	0.0959425	0.130115
STAD (n=415)	PTGS2	0.137409	0.00504567	0.0155251
STAD (n=415)	STAT1	0.19571	5.98e-05	9.56e-05
STAD (n=415)	STAT4	0.0346071	0.482003	0.664832
STAD (n=415)	STAT5A	0.080575	0.101182	0.183966
STAD (n=415)	STAT5B	0.0100967	0.837518	0.838512
STAD (n=415)	STAT6	0.122925	0.0122059	0.0305147
STAD (n=415)	TBX21	-0.0421648	0.391581	0.62653
STAD (n=415)	TGFB1	-0.171405	0.000452768	0.00226384
STAD (n=415)	VSIG4	-0.0266779	0.587868	0.742761
TGCT (n=150)	CCL2	0.0829104	0.313126	0.447323
TGCT (n=150)	CCR7	0.193393	0.0177308	0.141846
TGCT (n=150)	CCR8	0.0489044	0.552312	0.649779
TGCT (n=150)	CD163	0.139453	0.0887579	0.142013
TGCT (n=150)	CD19	0.228972	0.00482627	0.0482627
TGCT (n=150)	CD1C	0.0891008	0.278237	0.489351
TGCT (n=150)	CD2	0.209881	0.00994358	0.0361585
TGCT (n=150)	CD3D	0.203837	0.0123522	0.041174
TGCT (n=150)	CD3E	0.21183	0.00926082	0.0463041
TGCT (n=150)	CD68	0.279644	0.000528878	0.00151108
TGCT (n=150)	CD79A	0.190065	0.0198263	0.101116
TGCT (n=150)	CD86	0.266663	0.000971849	0.002046
TGCT (n=150)	CD8A	0.183423	0.0246546	0.0657457
TGCT (n=150)	CD8B	0.187175	0.0218168	0.0793338
TGCT (n=150)	CEACAM8	-0.200569	0.0138563	0.0900656
TGCT (n=150)	CSF1R	0.182876	0.0250943	0.05283
TGCT (n=150)	FOXP3	0.241716	0.00288293	0.0192195
TGCT (n=150)	GATA3	-0.00758256	0.926625	0.978605
TGCT (n=150)	HLA-DPA1	0.247689	0.0022435	0.00815817
TGCT (n=150)	HLA-DPB1	0.17325	0.0339905	0.104778
TGCT (n=150)	HLA-DQB1	0.122692	0.13472	0.313976
TGCT (n=150)	HLA-DRA	0.249243	0.00209976	0.00699921
TGCT (n=150)	IFNG	0.254107	0.0017022	0.00486344
TGCT (n=150)	IL10	0.338143	2.32e-05	9.26e-05
TGCT (n=150)	IL12A	-0.135224	0.0989674	0.179238
TGCT (n=150)	IL12B	0.331363	3.44e-05	0.000344221
TGCT (n=150)	IL13	-0.0558079	0.497571	0.667901
TGCT (n=150)	IRF5	0.165136	0.0434389	0.103326
TGCT (n=150)	ITGAM	0.109653	0.181626	0.269076
TGCT (n=150)	ITGAX	0.176106	0.0311088	0.103696
TGCT (n=150)	KIR2DL1	0.165345	0.0431713	0.34537
TGCT (n=150)	KIR2DL3	0.213071	0.00884788	0.117972
TGCT (n=150)	KIR2DL4	0.158013	0.0534556	0.142548
TGCT (n=150)	KIR2DS4	0.0526404	0.522328	0.773819
TGCT (n=150)	KIR3DL1	0.21372	0.00863833	0.115178
TGCT (n=150)	KIR3DL2	0.163563	0.045504	0.30336
TGCT (n=150)	KIR3DL3	0.211593	0.00934147	0.124553
TGCT (n=150)	MS4A4A	0.239141	0.00320608	0.00641215
TGCT (n=150)	NOS2	0.0604596	0.462368	0.770613
TGCT (n=150)	NRP1	0.0745864	0.364345	0.416395
TGCT (n=150)	PTGS2	-0.023537	0.774957	0.815744
TGCT (n=150)	STAT1	0.391223	7.42e-07	1.48e-06
TGCT (n=150)	STAT4	0.220986	0.00657666	0.0175378
TGCT (n=150)	STAT5A	0.0759447	0.355651	0.526891
TGCT (n=150)	STAT5B	0.238519	0.00328893	0.00692854
TGCT (n=150)	STAT6	-0.11461	0.162552	0.232218
TGCT (n=150)	TBX21	0.261005	0.00125527	0.0100421
TGCT (n=150)	TGFB1	0.21918	0.00704347	0.0216722
TGCT (n=150)	VSIG4	-0.0818401	0.319436	0.456336
THCA (n=509)	CCL2	0.259749	2.71e-09	5.42e-08
THCA (n=509)	CCR7	0.258543	3.23e-09	6.45e-08
THCA (n=509)	CCR8	0.318223	1.93e-13	3.85e-12
THCA (n=509)	CD163	0.315363	3.24e-13	1.28e-11
THCA (n=509)	CD19	0.174503	7.57e-05	0.0015136
THCA (n=509)	CD1C	0.366424	1.28e-17	2.56e-16
THCA (n=509)	CD2	0.23059	1.44e-07	1.91e-06
THCA (n=509)	CD3D	0.210166	1.72e-06	3.45e-05
THCA (n=509)	CD3E	0.205035	3.1e-06	3.1e-05
THCA (n=509)	CD68	0.324406	6.15e-14	2.46e-12
THCA (n=509)	CD79A	0.196434	8.03e-06	0.000160561
THCA (n=509)	CD86	0.315348	3.25e-13	4.34e-12
THCA (n=509)	CD8A	0.126775	0.004174	0.016696
THCA (n=509)	CD8B	0.219318	5.83e-07	7.77e-06
THCA (n=509)	CEACAM8	0.231645	1.25e-07	4.89e-06
THCA (n=509)	CSF1R	0.259102	2.98e-09	3.19e-08
THCA (n=509)	FOXP3	0.314267	3.95e-13	1.58e-11
THCA (n=509)	GATA3	0.334627	8.79e-15	3.52e-13
THCA (n=509)	HLA-DPA1	0.255194	5.21e-09	6.01e-08
THCA (n=509)	HLA-DPB1	0.243758	2.55e-08	2.55e-07
THCA (n=509)	HLA-DQB1	0.157251	0.00036915	0.0036915
THCA (n=509)	HLA-DRA	0.299298	5.4e-12	7.21e-11
THCA (n=509)	IFNG	0.14947	0.000717172	0.00278084
THCA (n=509)	IL10	0.279079	1.47e-10	2.94e-09
THCA (n=509)	IL12A	0.1509	0.000636274	0.00231372
THCA (n=509)	IL12B	0.263788	1.5e-09	3.01e-08
THCA (n=509)	IL13	0.0591409	0.182806	0.519128
THCA (n=509)	IRF5	0.354261	1.7e-16	6.8e-15
THCA (n=509)	ITGAM	0.281286	1.04e-10	1.04e-09
THCA (n=509)	ITGAX	0.230566	1.44e-07	2.88e-06
THCA (n=509)	KIR2DL1	-0.0562227	0.205397	0.547724
THCA (n=509)	KIR2DL3	-0.00920918	0.835805	0.903573
THCA (n=509)	KIR2DL4	-0.0341703	0.441747	0.630449
THCA (n=509)	KIR2DS4	-0.028573	0.520105	0.773819
THCA (n=509)	KIR3DL1	-0.00374315	0.932864	0.956325
THCA (n=509)	KIR3DL2	0.0774185	0.0809907	0.359959
THCA (n=509)	KIR3DL3	-0.0363354	0.413346	0.705123
THCA (n=509)	MS4A4A	0.302561	3.09e-12	6.19e-11
THCA (n=509)	NOS2	0.190283	1.55e-05	0.000309264
THCA (n=509)	NRP1	0.170151	0.000114544	0.00030545
THCA (n=509)	PTGS2	0.377784	1.03e-18	4.13e-17
THCA (n=509)	STAT1	0.425204	9.15e-24	1.83e-22
THCA (n=509)	STAT4	0.303797	2.5e-12	2.5e-11
THCA (n=509)	STAT5A	0.299792	4.97e-12	9.94e-11
THCA (n=509)	STAT5B	0.193837	1.06e-05	3.86e-05
THCA (n=509)	STAT6	0.298511	6.18e-12	2.47e-10
THCA (n=509)	TBX21	0.0904298	0.0414147	0.138049
THCA (n=509)	TGFB1	0.180322	4.28e-05	0.000342377
THCA (n=509)	VSIG4	0.270597	5.43e-10	1.09e-08
THYM (n=120)	CCL2	-0.0662268	0.472342	0.572535
THYM (n=120)	CCR7	-0.0452115	0.623898	0.805029
THYM (n=120)	CCR8	0.403692	4.83e-06	2.15e-05
THYM (n=120)	CD163	-0.199812	0.0286667	0.0546031
THYM (n=120)	CD19	-0.267408	0.00315097	0.042013
THYM (n=120)	CD1C	0.567477	1.4e-11	1.86e-10
THYM (n=120)	CD2	0.473581	4.68e-08	9.37e-07
THYM (n=120)	CD3D	0.371067	3.02e-05	0.000355089
THYM (n=120)	CD3E	0.516765	1.52e-09	3.04e-08
THYM (n=120)	CD68	-0.228787	0.0119563	0.0318835
THYM (n=120)	CD79A	0.329648	0.000236332	0.00236331
THYM (n=120)	CD86	-0.26806	0.00307549	0.00559179
THYM (n=120)	CD8A	0.532683	3.79e-10	7.58e-09
THYM (n=120)	CD8B	0.492951	1.07e-08	2.13e-07
THYM (n=120)	CEACAM8	0.0996785	0.278722	0.603898
THYM (n=120)	CSF1R	-0.340788	0.000139684	0.000535781
THYM (n=120)	FOXP3	-0.133648	0.145599	0.342585
THYM (n=120)	GATA3	0.60732	1.92e-13	3.85e-12
THYM (n=120)	HLA-DPA1	-0.196659	0.031333	0.0737248
THYM (n=120)	HLA-DPB1	-0.362838	4.65e-05	0.000265465
THYM (n=120)	HLA-DQB1	-0.16456	0.0724847	0.207099
THYM (n=120)	HLA-DRA	-0.214112	0.0188628	0.034296
THYM (n=120)	IFNG	-0.344932	0.000114277	0.000571385
THYM (n=120)	IL10	-0.082853	0.368303	0.545634
THYM (n=120)	IL12A	-0.0680976	0.459894	0.656991
THYM (n=120)	IL12B	0.0930279	0.312209	0.416279
THYM (n=120)	IL13	-0.2401	0.00825664	0.150535
THYM (n=120)	IRF5	-0.380665	1.8e-05	0.000143615
THYM (n=120)	ITGAM	-0.0388499	0.673548	0.748386
THYM (n=120)	ITGAX	-0.205188	0.0245653	0.0982612
THYM (n=120)	KIR2DL1	-0.169388	0.0643829	0.365184
THYM (n=120)	KIR2DL3	-0.13892	0.130226	0.595846
THYM (n=120)	KIR2DL4	-0.269416	0.00292378	0.0160882
THYM (n=120)	KIR2DS4	-0.0486639	0.597625	0.830113
THYM (n=120)	KIR3DL1	-0.166779	0.0686643	0.305175
THYM (n=120)	KIR3DL2	-0.164358	0.0728403	0.359959
THYM (n=120)	KIR3DL3	-0.121432	0.186438	0.534861
THYM (n=120)	MS4A4A	-0.0697201	0.449246	0.565588
THYM (n=120)	NOS2	-0.0844602	0.359053	0.683911
THYM (n=120)	NRP1	-0.0739426	0.422193	0.469103
THYM (n=120)	PTGS2	-0.125696	0.171327	0.285545
THYM (n=120)	STAT1	-0.0928259	0.313266	0.348073
THYM (n=120)	STAT4	-0.0376762	0.682872	0.803378
THYM (n=120)	STAT5A	-0.138135	0.132434	0.211894
THYM (n=120)	STAT5B	0.266234	0.00329106	0.00692854
THYM (n=120)	STAT6	0.00865338	0.925266	0.948991
THYM (n=120)	TBX21	-0.231613	0.0109168	0.0545841
THYM (n=120)	TGFB1	-0.157441	0.0859133	0.190918
THYM (n=120)	VSIG4	-0.22096	0.0152994	0.0305988
UCEC (n=545)	CCL2	0.105619	0.0136275	0.0389357
UCEC (n=545)	CCR7	-0.0727465	0.089766	0.319195
UCEC (n=545)	CCR8	0.0747311	0.0813252	0.15636
UCEC (n=545)	CD163	0.227502	7.9e-08	3.51e-07
UCEC (n=545)	CD19	0.00686692	0.872925	0.918869
UCEC (n=545)	CD1C	-0.0398815	0.352747	0.489351
UCEC (n=545)	CD2	0.0276769	0.519081	0.690068
UCEC (n=545)	CD3D	-0.0436643	0.308916	0.588412
UCEC (n=545)	CD3E	-0.0522049	0.223693	0.406714
UCEC (n=545)	CD68	0.106539	0.0128266	0.0320666
UCEC (n=545)	CD79A	-0.0525869	0.220318	0.57886
UCEC (n=545)	CD86	0.170359	6.41e-05	0.000160243
UCEC (n=545)	CD8A	0.117452	0.00604801	0.0219927
UCEC (n=545)	CD8B	-0.0628472	0.142849	0.289974
UCEC (n=545)	CEACAM8	-0.0411964	0.337086	0.691913
UCEC (n=545)	CSF1R	-0.0366828	0.392722	0.466892
UCEC (n=545)	FOXP3	-0.0343436	0.423621	0.564828
UCEC (n=545)	GATA3	-0.0843468	0.0490584	0.140167
UCEC (n=545)	HLA-DPA1	0.0778307	0.069438	0.126251
UCEC (n=545)	HLA-DPB1	-0.0062454	0.884342	0.947164
UCEC (n=545)	HLA-DQB1	-0.00640319	0.881441	0.979379
UCEC (n=545)	HLA-DRA	0.116897	0.00629338	0.014808
UCEC (n=545)	IFNG	0.125238	0.00340562	0.00851406
UCEC (n=545)	IL10	0.153152	0.000332777	0.000783004
UCEC (n=545)	IL12A	0.199431	2.7e-06	1.54e-05
UCEC (n=545)	IL12B	0.0637609	0.137118	0.259616
UCEC (n=545)	IL13	-0.052541	0.220722	0.535809
UCEC (n=545)	IRF5	0.0900213	0.0356399	0.0950399
UCEC (n=545)	ITGAM	-0.0369644	0.389098	0.471054
UCEC (n=545)	ITGAX	-0.0508805	0.235678	0.377085
UCEC (n=545)	KIR2DL1	0.0607176	0.156916	0.48282
UCEC (n=545)	KIR2DL3	0.0482026	0.26128	0.644711
UCEC (n=545)	KIR2DL4	0.124983	0.00347193	0.0160882
UCEC (n=545)	KIR2DS4	0.0153349	0.720946	0.848171
UCEC (n=545)	KIR3DL1	0.00268741	0.95009	0.956325
UCEC (n=545)	KIR3DL2	6.03e-06	0.999888	0.999888
UCEC (n=545)	KIR3DL3	-0.0238098	0.579136	0.72392
UCEC (n=545)	MS4A4A	0.17283	4.99e-05	0.000153566
UCEC (n=545)	NOS2	0.0739801	0.0844404	0.363035
UCEC (n=545)	NRP1	0.2262	9.4e-08	3.95e-07
UCEC (n=545)	PTGS2	0.151261	0.00039483	0.00197415
UCEC (n=545)	STAT1	0.418345	1.68e-24	6.71e-23
UCEC (n=545)	STAT4	0.0651871	0.128528	0.233688
UCEC (n=545)	STAT5A	0.105519	0.0137165	0.0350976
UCEC (n=545)	STAT5B	0.225556	1.02e-07	5.78e-07
UCEC (n=545)	STAT6	0.086922	0.0425199	0.0809903
UCEC (n=545)	TBX21	0.0124605	0.771635	0.828737
UCEC (n=545)	TGFB1	-0.0272807	0.525082	0.677526
UCEC (n=545)	VSIG4	0.161771	0.000148884	0.000458105
UCS (n=57)	CCL2	0.208452	0.119694	0.208163
UCS (n=57)	CCR7	-0.0377884	0.780187	0.971022
UCS (n=57)	CCR8	-0.110059	0.415075	0.535581
UCS (n=57)	CD163	0.176562	0.188903	0.29062
UCS (n=57)	CD19	-0.0807159	0.550597	0.815699
UCS (n=57)	CD1C	-0.163739	0.223586	0.447172
UCS (n=57)	CD2	-0.0893829	0.508483	0.690068
UCS (n=57)	CD3D	-0.0968709	0.47347	0.728415
UCS (n=57)	CD3E	-0.169108	0.208561	0.401652
UCS (n=57)	CD68	0.321234	0.0148305	0.033325
UCS (n=57)	CD79A	-0.0182136	0.893027	0.965435
UCS (n=57)	CD86	0.192572	0.151245	0.205129
UCS (n=57)	CD8A	0.0894478	0.508175	0.652681
UCS (n=57)	CD8B	-0.0719471	0.594834	0.831224
UCS (n=57)	CEACAM8	0.285769	0.0311723	0.154269
UCS (n=57)	CSF1R	0.127625	0.344109	0.430136
UCS (n=57)	FOXP3	-0.140329	0.297804	0.476487
UCS (n=57)	GATA3	-0.110189	0.414518	0.592168
UCS (n=57)	HLA-DPA1	0.0953461	0.480493	0.662749
UCS (n=57)	HLA-DPB1	0.0980036	0.468288	0.665414
UCS (n=57)	HLA-DQB1	0.0853643	0.527804	0.694417
UCS (n=57)	HLA-DRA	0.14882	0.269228	0.371349
UCS (n=57)	IFNG	-0.143723	0.286154	0.400815
UCS (n=57)	IL10	-0.0279362	0.836571	0.965681
UCS (n=57)	IL12A	0.116606	0.387695	0.574363
UCS (n=57)	IL12B	-0.23562	0.0776626	0.172584
UCS (n=57)	IL13	0.032041	0.812963	0.85575
UCS (n=57)	IRF5	-0.0827716	0.540459	0.675574
UCS (n=57)	ITGAM	0.12769	0.343862	0.443693
UCS (n=57)	ITGAX	0.0329271	0.807887	0.950455
UCS (n=57)	KIR2DL1	-0.122034	0.365832	0.720968
UCS (n=57)	KIR2DL3	-0.0755421	0.576507	0.795182
UCS (n=57)	KIR2DL4	-0.0169097	0.900646	0.932264
UCS (n=57)	KIR2DS4	-0.0946057	0.483924	0.773819
UCS (n=57)	KIR3DL1	-0.192134	0.152195	0.434843
UCS (n=57)	KIR3DL2	-0.192042	0.152396	0.459501
UCS (n=57)	KIR3DL3	-0.110645	0.412578	0.705123
UCS (n=57)	MS4A4A	0.101504	0.452471	0.565588
UCS (n=57)	NOS2	0.153941	0.25291	0.656635
UCS (n=57)	NRP1	0.184535	0.169388	0.211735
UCS (n=57)	PTGS2	-0.0703915	0.602843	0.726221
UCS (n=57)	STAT1	0.142728	0.289541	0.330904
UCS (n=57)	STAT4	0.0823179	0.542689	0.686423
UCS (n=57)	STAT5A	0.252333	0.0582731	0.129496
UCS (n=57)	STAT5B	0.173905	0.195753	0.313205
UCS (n=57)	STAT6	-6.48e-05	0.999618	0.999618
UCS (n=57)	TBX21	0.0729842	0.58952	0.767574
UCS (n=57)	TGFB1	0.162497	0.227167	0.419038
UCS (n=57)	VSIG4	0.15258	0.257181	0.381008
UVM (n=80)	CCL2	0.252954	0.0235846	0.0589615
UVM (n=80)	CCR7	0.149267	0.186337	0.394773
UVM (n=80)	CCR8	0.400572	0.000231529	0.000771478
UVM (n=80)	CD163	0.434998	5.53e-05	0.000138135
UVM (n=80)	CD19	0.0606083	0.593302	0.818348
UVM (n=80)	CD1C	-0.0266126	0.814732	0.857613
UVM (n=80)	CD2	0.355837	0.0011981	0.00532489
UVM (n=80)	CD3D	0.304142	0.00609147	0.0224308
UVM (n=80)	CD3E	0.146848	0.193657	0.401652
UVM (n=80)	CD68	-0.0903891	0.425233	0.547486
UVM (n=80)	CD79A	-0.11444	0.312114	0.657082
UVM (n=80)	CD86	0.470019	1.09e-05	3.35e-05
UVM (n=80)	CD8A	0.380497	0.000498354	0.00284774
UVM (n=80)	CD8B	0.352576	0.00133858	0.00764906
UVM (n=80)	CEACAM8	NA	NA	NA
UVM (n=80)	CSF1R	0.22166	0.0481506	0.0963013
UVM (n=80)	FOXP3	0.128786	0.254906	0.455516
UVM (n=80)	GATA3	0.385659	0.000411095	0.00234912
UVM (n=80)	HLA-DPA1	0.264323	0.0178233	0.0475288
UVM (n=80)	HLA-DPB1	0.258462	0.0206208	0.0824833
UVM (n=80)	HLA-DQB1	0.240319	0.0317756	0.124968
UVM (n=80)	HLA-DRA	0.368073	0.000782016	0.00284369
UVM (n=80)	IFNG	0.520128	7.62e-07	7.62e-06
UVM (n=80)	IL10	0.398862	0.000247619	0.000619047
UVM (n=80)	IL12A	0.493546	3.29e-06	1.65e-05
UVM (n=80)	IL12B	0.391001	0.000335706	0.00163851
UVM (n=80)	IL13	0.281798	0.0113301	0.150535
UVM (n=80)	IRF5	0.414018	0.00013475	0.000898333
UVM (n=80)	ITGAM	0.241772	0.0307258	0.0722961
UVM (n=80)	ITGAX	0.381786	0.0004751	0.0038008
UVM (n=80)	KIR2DL1	0.100006	0.377442	0.720968
UVM (n=80)	KIR2DL3	0.202513	0.0716176	0.572941
UVM (n=80)	KIR2DL4	0.318199	0.00402205	0.0160882
UVM (n=80)	KIR2DS4	0.00193902	0.986381	0.986381
UVM (n=80)	KIR3DL1	0.228546	0.0414421	0.20721
UVM (n=80)	KIR3DL2	0.381487	0.0004804	0.00640533
UVM (n=80)	KIR3DL3	0.156401	0.165924	0.534861
UVM (n=80)	MS4A4A	0.428481	7.33e-05	0.00020955
UVM (n=80)	NOS2	0.172363	0.126298	0.44684
UVM (n=80)	NRP1	0.553844	9.87e-08	3.95e-07
UVM (n=80)	PTGS2	0.488759	4.23e-06	3.38e-05
UVM (n=80)	STAT1	0.637459	2.04e-10	7.42e-10
UVM (n=80)	STAT4	0.484992	5.14e-06	2.57e-05
UVM (n=80)	STAT5A	0.0634552	0.576031	0.720038
UVM (n=80)	STAT5B	0.502579	2.03e-06	8.12e-06
UVM (n=80)	STAT6	0.269034	0.0158168	0.0372161
UVM (n=80)	TBX21	0.345813	0.00167853	0.0111902
UVM (n=80)	TGFB1	-0.0190108	0.867074	0.902607
UVM (n=80)	VSIG4	0.323136	0.00346011	0.00814144
Note: rho, R value of Spearman’s correlation.
